# Supplementary material for: Stochastic anomaly of methylome but persistent SRY hypermethylation in disorder of sex development in canine somatic cell nuclear transfer
Source: Sci Rep. 2016 Aug 9;6:31088. doi: 10.1038/srep31088 (PMC4977463; doi:10.1038/srep31088)
Supplement: Supplementary Dataset 2 [file srep31088-s2.xls]

## Sheet: Table S1
Table S1: Production of cloned dogs and frequency of DSD
Breeds	Tissue type	Age(Yr)	No (%). offspring
			Total	Normal		Sex reversed
American pitbull terrier	Skin	1	5	5	1	0	0
Belgian malinois	Skin	4	3	3	1	0	0
Canis latrans	Skin	2	3	2	0.666	1	0.333
Deer chihuahua	Skin	3	3	3	1	0	0
Dobermann pinscher	Skin	na	2	1	0.5	1	0.5
English springer spaniel	Skin	4	2	2	1	0	0
German shepherd	Skin	3	2	2	1	0	0
	Skin	14.5	2	1	0.5	1	0.5
	Skin*	1	6	1	0.167	5	0.833
			10	4	0.4	6	0.6
Yorkshire terrier	Skin	16	4	4	1	0	0
	Skin	2.5	2	1	0.5	1	0.5
			6	5	0.833	1	0.167
total			44	34	0.773	10	0.227
* Donor nuclei were derived from the pup with XY DSD.

## Sheet: Table S2
Table S2. Summary of WGS data production and alignment result.
Sample	Raw reads	Raw Bases (bp)	Reads after QC	Bases after QC (bp)	Good Quality Rate(%)a	Mapped Reads	Map Rate(%)b	Duplicated Reads	Duplication Rate(%)c	Reads after duplication removal	Data	coverage(1x)	mean depth of coverage
Trakr_origin	713661108	71366110800	649954448	64972252565	0.910733	633248176	0.974296	36247444	0.0572405	597000732	59.70Gb	0.9962	25.7811
GSF74	745716584	74571658400	672605342	66951078826	0.901958	650897036	0.967725	32636500	0.0501408	618260536	61.82Gb	0.9959	26.6655
GSF102	773521072	77352107200	697159590	69685251392	0.901281	680220040	0.975702	47483359	0.0698059	632736681	63.27Gb	0.9953	27.4243
Astro_origin	767594062	76759406200	691539126	69146165388	0.900918	677041062	0.979035	49940418	0.0737628	627100644	62.71GB	0.9953	27.2288
CPF100	738144264	73814426400	667989594	66783547505	0.904958	655876352	0.981866	88506326	0.134944	567370026	56.74Gb	0.9963	24.6656
Yorkshire_re1	765312574	76531257400	678239774	67815605455	0.886226	664952448	0.980409	55940006	0.0841263	609012442	60.09Gb	0.9954	26.513
Yorkshire_re2	792197440	79219744000	726568576	72651872156	0.917156	712676846	0.98088	77171869	0.108285	635504977	63.55Gb	0.9961	27.6367
a: Good Quality Rate: Reads after QC / Raw reads .
b: Map Rate(%): (Total Mapped Reads/Reads after QC) * 100.
c: Duplicated Rate(%): (Duplication Reads/Total Mapped reads)*100. PE-Reads with same start position and same end position were regarded as PCR duplicates.

## Sheet: Table S3
Table S3. Summary of the alignment result of chrY assemble scaffolds by lastz.
Scaffold IDa	Start	End	GenBank Accessionb	Start	End	Strand	Scorec	Coveraged
C263451	1	379	AACN010496436	660	1038	-	35677	0.3284
C275969	1	784	AF005414	89	872	+	72323	0.7927
C282775	1295	1744	AF005413	2	451	-	42470	0.6839
scaffold2360	802	2293	AF107021(Sry)	1	1495	+	140244	0.9474
scaffold2360	445	1650	AACN010454830	1	1205	+	114008	1
scaffold2570	10650	11323	CE801207	1	674	+	59126	1
scaffold297	7773	8400	AACN010686104	1	628	+	58795	1
scaffold297	23278	23582	CE145585	1	305	-	28844	1
scaffold297	25245	26374	AACN010517377	1	1130	-	105989	1
scaffold297	21128	22308	AACN010629442	1	1010	-	83351	1
scaffold297	29091	29783	CE064701	1	693	+	65619	1
scaffold297	24234	24966	AACN010915932	4	736	-	69007	0.9946
scaffold297	27041	28317	AACN010403471	1	1278	+	119296	1
scaffold297	9124	9647	AACN010170290	1	526	-	48786	1
scaffold297	15051	16340	AACN010396113	1	1290	+	120740	1
scaffold297	16462	17312	AACN010788243	1	849	-	76862	1
scaffold297	11338	12036	AACN010384664	1	699	-	65346	1
scaffold297	13684	14579	AACN010740957	1	896	+	81976	1
scaffold297	30304	30949	AACN010521187	1	645	-	60166	1
scaffold297	6111	6855	CE466051	1	751	+	59370	1
scaffold297	12561	13287	CE815383	1	674	-	61131	1
scaffold3287	7826	8348	AACN010165126	1	523	+	48871	1
scaffold3287	9351	9808	CE296869	1	458	-	43145	1
scaffold3510	9793	10581	AACN010851927	1	789	+	75030	1
scaffold622	12440	12899	AACN010760986	1	460	+	43196	1
scaffold622	4733	4902	AACN010745810_2	1	172	+	15186	1
scaffold622	3031	3571	AACN010767026	1	535	-	27321	1
scaffold622	14751	15547	AACN010841083	1	798	-	74020	1
scaffold622	6168	6601	CE849381	1	432	-	39847	1
scaffold622	10927	11556	AACN010821675	1	631	-	57374	1
scaffold622	4230	4851	AACN010745810_1	1	622	+	58114	1
scaffold7411	14759	15581	AACN010816417	1	822	-	76121	1
scaffold7411	12552	13511	AACN010677895	1	960	-	90348	1
scaffold753	6301	7048	CE054863	1	749	+	70743	1
scaffold9065	1826	2802	AACN010582892	1	976	-	81667	0.9216
a Scaffold ID of our assembly results.
b GenBank Accession: The genbank accession number of dog chromosome Y fragments.
c Score: Lastz score calculated by default scoring matrixs
d Coverage: The chrY fragment length / alignment length .

## Sheet: Table S4
Table S4. Summary of Single Nucleotide Variations and Indels
Sample	SNV								INDEL
	Somatic				LOH				Somatic				LOH
	Total	Filter*	Filter**	Filter***	Total	Filter*	Filter**	Filter***	Total	Filter*	Filter**	Filter***	Total	Filter*
GSF74 vs Trakr_origin	5096	1589	1043	961	1915	105	49	42	4184	805	245	120	8	0
GSF102 vs Trakr_origin	4886	1994	1259	1171	1661	109	50	39	4860	848	244	140	3	0
Astro_origin vs CPF100	4746	1912	1269	1200	2689	223	148	137	5723	947	257	133	7	0
Yorkshire_re1 vs Yorkshire_re2	4033	1221	808	751	1749	123	56	53	5413	933	219	98	3	0
Total	18761	6716	4379	4083	8014	560	303	271	20180	3533	965	491	21	0
*: Preliminary filter based on depth, mutation frequency et al.
**: Filter out the variants located in repeated regions by RepeatMasker.
***: Re-performed the alignment and variation calling on the re-mapped reads by GATK.
ANNOVAR annotation	SNV			INDEL
Sample	Synonymous	nonsynonymous	stopgain	frameshift insertion	nonframeshift deletion
GSF74 vs Trakr_origin	9	9	0	0	0
GSF102 vs Trakr_origin	7	16	0	0	0
Astro_origin vs CPF100	11	7	2	1	0
Yorkshire_re1 vs Yorkshire_re2	9	4	0	0	2

## Sheet: Table S5
Table S5. Summary of Structure Variations
Sam1:Sam2	Structure Variations	Sam1_specific de novo	Sam2_specific de novo	Filter out in repeats	Final filter
Astro_origin:CPF100	medium DEL	236 (1.47900%)	174 (1.09100%)	233	19
	large DEL	0 (0%)	2 (0.01000%)	1	1
	medium TD	1 (0.80600%)	0 (0%)	6	6
	large TD	0 (0%)	0 (0%)	0	0
	medium INS	16(14.414%)	16(14.414%)	8	8
	large INS	0 (0%)	0 (0%)	0	0
	INV	0(0.000%)	0(0.000%)	0	0
	ITX	3(0.229%)	4(0.305%)	2	2
	CTX	73(20.222%)	75(20.776%)	141	16
Trakr_origin:GSF74	medium DEL	150 (0.89400%)	217 (1.29300%)	186	2
	large DEL	2 (0.01100%)	1 (.00500%)	0	0
	medium TD	0 (0%)	4 (1.71600%)	2	2
	large TD	0 (0%)	1 (0.01200%)	0	0
	medium INS	14(12.069%)	12(10.345%)	8	8
	large INS	0 (0%)	0 (0%)	0	0
	INV	0(0.000%)	0(0.000%)	0	0
	ITX	6(0.419%)	3(0.210%)	0	0
	CTX	90(11.250%)	96(12.000%)	124	13
Trakr_origin:GSF102	medium DEL	141 (.96300%)	153 (1.04500%)	284	7
	large DEL	2 (0.01100%)	1 (0.00500%)	2	2
	medium TD	0 (0%)	1 (0.49000%)	1	1
	large TD	0 (0%)	0 (0%)	0	0
	medium INS	13(13.542%)	12(12.500%)	11	11
	large INS	0 (0%)	0 (0%)	0	0
	INV	0(0.000%)	0(0.000%)	0	0
	ITX	2(0.140%)	1(0.070%)	1	1
	CTX	90(11.968%)	94(12.500%)	100	0
Yorkshire_re1 vs Yorkshire_re2	medium DEL	168 (1.29300%)	44 (0.33800%)	107	31
	large DEL	0 (0%)	0 (0%)	0	0
	medium TD	0 (0%)	0 (0%)	0	0
	large TD	0 (0%)	0 (0%)	0	0
	medium INS	7(5.691%)	16(13.008%)	9	9
	large INS	0 (0%)	0 (0%)	0	0
	INV	0(0.000%)	0(0.000%)	0	0
	ITX	0 (0%)	5(0.334%)	0	0
	CTX	56(11.940%)	122(26.013%)	130	3
The parameters of calling each type of SV
Structure Variations		size	Evidence
medium DEL	SV evidence	(50, upper_threshold-mean_RP)	SR, RD
large DEL	SR>=10 reads	>= upper threshold-mean RP	SR,RD,RP
medium TD	unchanged	(50, 80)	SR, RD
large TD	unchanged	[80, insertsize-2*read_len]	SR,RD,RP
medium INS	unchanged	(50, 100)	SR
large INS	unchanged	>=100 & <insertsize	SR, RP
INV	RP>=10 Q30 reads	[80, insertsize-2*read_len]	SR, RP
ITX		no size limit	RP
CTX		no size limit	RP
SR: split read
RD: read depth
RP: read pair

## Sheet: Table S6
Table S6. Summary of all primers used in validation of exonic variants
Gene	chromosome	mutation position	type	upper primer	lower primer	product length
ASB15	chr14	14905496	SNV	ATGTTCTCTTACCATCCAGAACAATTTC	GTCTACTGTATCATAAATATACTCTGTA	470
CRIP3	chr12	14794567	SNV	CCAGCACAACTCTGGCATCCCAAATCCT	AGAAACTGGCGACGGTGTGATCTCAGAC	458
DNAH1	chr20	40360515	SNV	GCTACTTCTGCCATGTCTCCACTGCTCAC	CAGAGCCTTGGCCAGACCCAGTCACCAGT	450
IQGAP2	chr3	32886074	SNV	CATGAACTCTGAAAAGCTGCAGGTGGTG	TTCCAAGAACAAACCTATCAGTATGAAGC	452
KLHL7	chr14	39817010	SNV	TGATATTAAATTAAACGAGTGGAAGATG	ATATGGTCTTTGAATTAAGCAAGGAAAT	457
MEFV	chr6	41012319	SNV	CATTTCCTGTGCTTTTCCGCTATTTCAC	CCACCCCATGAACAGCCAGCAGTTGCAT	449
MRPS27	chr2	58137348	SNV	CCACCATACACCTTGGGTGCACCGCATC	CGCGGCTCATCCAGGAGCAGCTCCCCAC	448
MYH8	chr5	37710009	SNV	TATTGCCTAGGTATTTGGGAGGTAACTC	AAAGCCCTCTGCTACCCCAGGGTCAAGG	453
PELP1	chr5	34853814	SNV	GCTGACACTCTGAAGGTGAGTGCTCCTG	AAATGCAGATAACACACAGACGACACAG	443
PKHD1	chr12	22414416	SNV	GTTGGAATTCCTGAGTGTCCCAGAAGAA	TCACTCTGATCCCAAAGAGAGATATGTG	444
PRKAG2	chr16	18478861	SNV	CCTGCTTTCCTGCGATTCCCAGTCCCAG	CTGTCGTAAGCTGTAGTTATTAATGATG	450
RYR2	chr4	5467074	SNV	GTATAACACAGAAGAACCAAGACCTCTC	TAACATTCACAACTATTTCCAGTTTAGC	450
SLC28A1	chr3	57039660	SNV	TGCGGAAGGCCTAAGTGCCCCACGGCTG	GGGGCAAGGATTGGGGGGCATCCCTCAC	446
SMPD3	chr5	84166275	SNV	CACCGTGCTCTTCACGCCCATCTACCTG	ACAGAGGCCGTCCTCTTAATGCTCCCAG	453
SYT7	chr18	57929614	SNV	GACCCTTGGCTTCTTTCTCCTCCACTGT	TTTCATGTCCAAGCCTCGGTTTCGAATC	439
TRRAP	chr6	13584261	SNV	CCACACTCAGAATTTGTAGAATAAATGAAC	ACCACTTGGTGCAGCACATGGTCAG	442
UTP20	chr15	43330902	SNV	TATAAAGAAGTACAAAATTTTTAAGCC	AGGTCAGAACCGTTAGAGAAATGTAAAC	446
WDR62	chr1	119537030	SNV	AAGTTGGGGCCCATGAGTATCCTGTGAA	GCAAGAGGCAGCTTGAGTGTCCCCAGAG	440
ZFHX3	chr5	81616421	SNV	CACGTCAAAAACGCGGAAGCTGTGCAGG	GCCTCCTTCGCCAGCTTACAGACCTAC	447
ZNF341	chr24	25953665	SNV	GAGTGCAGAGGCTTGGTGGTAGAGTACG	GACAGCACTGCATCTGGCTCTGAGAAG	436
CD1A6	chr38	26361302	SNV	CATCACCCCCTCTCCCTCCTGACTCCAT	CACTCGTCTCATGTCATCTCTTTCACTC	447
LOC485294	chr21	32055731	SNV	GGCAATGTCAAGGTCAATGCCATCTATG	TTTTTAAGTCTCTTCTATATGCCATGGG	407
VAMP5	chr17	42553347	SNV	CTCAGGCAAGCCTCAGGCCCCCCAGAG	CACATTCAGGAGACCAGTCCTTCACTC	441
cOR51A16	chr21	30506459	SNV	GACAAAGCGATGGACAATGGCAAGG	ATCATGTCATTTGACCGCTTCCTAG	444
TRIM50	chr6	9875681	SNV	CAACAGGAGGTGGATAGCAGCAGC	GGCTCTCCATCATGCAAGTCAGTAG	442
SLCO4A1	chr24	49595619	indel	GACATTCTGAAAACCGCCGCAGGGCAAG	GTGAGGAGAGCTTCGGGTTAGAAGG	408
AMH	chr20	/	/	TGGGTCATGATCTCAGGGTCCCAGGAT	TCCCACCGGGTCCCCTAGGCTCCCAGT	451
AMH	chr20	/	/	AGAAGTGTGCGAGTGGGTGGCTTT	TGGACAAGGGAGGCAACGGGAGCAG	448
DMRT1	chr1	/	/	TGGAGGATGTGTGCACATTCATGGTTAC	ATGAAATACTGTAAAGAATACTCACAAG	443
DMRT1	chr1	/	/	GCCTAGAAAGACACTTTTATCTCCGAAT	AGCTCTGTGGAGTATATAAACCAAACAC	450
DMRT1	chr1	/	/	CCATTAGAGCTGAAGTTTTGTGGATCTC	CATATGTGTGTCCATGTGTGCTCCTGAC	406
DMRT1	chr1	/	/	TGCTTCCGGAGCTCATAACTCCTGATG	CTCTGTGAAGTAGCCAAAAACAGACCTG	420
SF1	chr18	/	/	ATTTTTTGCCATTTACGTTTTAGGTC	GCAGGACTTACAGAGCAAAAACTGAT	450
SF1	chr18	/	/	TCATGGAGCTCTTGGTGGAAAAATC	GGGTCTCAATACCCTGCTTCAGAAT	444
SF1	chr18	/	/	TTGTGTGCACGCATGTGTGTGTGTG	ATCTCCTTGGACGGAGTCTGAAGAA	442
SF1	chr18	/	/	TTTGTGTGCACGCATGTGTGTGTGTG	CTTGGACGGAGTCTGAAGAAAGGAAG	438
SF1	chr18	/	/	CGCCTGCATCAAGGAAAAGGTAATG	CTTACACCCCCAACAGAGAGCAGAG	450
SF1	chr18	/	/	CGCCCCCCACCACCGTACCGCATGCC	TGCCCATCATGGTGACAAAGTTAG	400
SOX9	chr9	/	/	TTGCAGGCGCCCCCGCAGCCG	GGTGAGCTGTGTGTAGACAGGCTGT	435
SOX9	chr9	/	/	CGAGGGCGTCAGCCAGGTCCTCAAGG	CTTGCCATCCAAGAACTTTGTCAAAC	427
SRY	chrY	/	/	GCGCTGTAATTTTACGCTTCTGCTATGT	GCTGCAGGTAGCAATTTGTGACTTTT	443
SRY	chrY	/	/	CCATTCTTCGAGGAGGCGCAGAGACTAC	ATGAATAGGACGTTTCGTTAGCCAGAGT	434
WNT4	chr2	/	/	CCCTGACAGATGACCTAGTTTGGGAT	GGAGGGACACGGACGGAGCCCCCAT	440
WNT4	chr2	/	/	GCTATCCTGACACACATGCGGGTG	CCAGCCGCTGGCACTGCCTGCAC	445
WT1	chr18	/	/	TGCAGCATTAGGTGGTTTGTACCAGG	GAAACAATATTATTATTTAAAGATAGCC	451
WT1	chr18	/	/	CTGGGGTGTGGATGGGAGTGGTTTTAGA	CCTTTCAAAGCATTACCGACTATCAAT	428
WT1	chr18	/	/	GGTCACACCTCTGGGCTTGGTCTCAGC	TCCTTTCTTTAAAACTGAGTGGGACTG	445

## Sheet: Table S7
Table S7. Results of exonic variants validation
exonic variants				HiSeq						BS-PCR Miseq						Gene description
Gene	chromosome	mutation position	type	Trakr-GSF74		Trakr-GSF102		Astro-CPF100		Trakr-GSF74		Trakr-GSF102		Astro-CPF100
				genotype	depth	genotype	depth	genotype	depth	genotype	depth	genotype	depth	genotype	depth
ASB15	chr14	14905496	SNV	A:R	18,0:13,12	A:R	18,0:8,13	--	--	A:R	10,0:788,841	A:R	10,0:962,732	--	--	ankyrin repeat and SOCS box containing 15
CRIP3	chr12	14794567	SNV	--	--	--	--	G:R	17,0:11,8	--	--	--	--	G:R	7649,9:3952,3565	cysteine-rich protein 3
DNAH1	chr20	40360515	SNV	T:Y	25,5:23,21	T:Y	25,5:16,18	--	--	Y:Y	4189,3425:3873,3763	Y:Y	4189,3425:2955,3078	--	--	dynein, axonemal, heavy chain 1
IQGAP2	chr3	32886074	SNV	C:M	21,0:17,19	C:M	21,0:16,15	--	--	C:M	4455,1:2139,2114	C:M	4455,1:3309,3209	--	--	IQ motif containing GTPase activating protein 2
KLHL7	chr14	39817010	SNV	G:R	25,0:16,13	G:R	25,0:13,16	--	--	G:R	6,0:1050,911	G:R	6,0:1007,1018	--	--	kelch-like family member 7
MEFV	chr6	41012319	SNV	--	--	G:R	12,2:3,7	--	--	--	--	R:R	3386,2502:3514,3200	--	--	Mediterranean fever
MRPS27	chr2	58137348	SNV	--	--	--	--	Y:T	13,6:1,13	--	--	--	--	Y:Y	1828,1499:3310,2794	mitochondrial ribosomal protein S27
MYH8	chr5	37710009	SNV	T:W	25,0:8,15	T:W	25,0:12,14	--	--	T:W	7455,12:2700,2561	T:W	7455,12:3527,3794	--	--	myosin, heavy chain 8, skeletal muscle, perinatal
PELP1	chr5	34853814	SNV	C:S	21,4:22,21	C:S	21,4:15,17	--	--	S:S	3888,3575:1665,1257	S:S	3888,3575:1232,1209	--	--	proline, glutamate and leucine rich protein 1
PKHD1	chr12	22414416	SNV	--	--	C:Y	18,0:12,16	--	--	--	--	C:Y	3676,2:3424,2814	--	--	polycystic kidney and hepatic disease 1 (autosomal recessive)
PRKAG2	chr16	18478861	SNV	C:M	34,0:15,15	C:M	34,0:22,19	--	--	C:M	6617,10:3296,3148	C:M	6617,10:1256,1111	--	--	protein kinase, AMP-activated, gamma 2 non-catalytic subunit
RYR2	chr4	5467074	SNV	--	--	T:W	18,0:12,13	--	--	--	--	T:W	6,0:985,830	--	--	ryanodine receptor 2 (cardiac)
SLC28A1	chr3	57039660	SNV	G:R	26,0:19,14	G:R	26,0:13,8	--	--	G:R	7201,10:3246,2554	G:R	7201,10:3161,2884	--	--	solute carrier family 28 (concentrative nucleoside transporter), member 1
SMPD3	chr5	84166275	SNV	--	--	--	--	C:M	18,0:6,5	--	--	--	--	C:M	1815,1:1317,1387	sphingomyelin phosphodiesterase 3, neutral membrane (neutral sphingomyelinase II)
SYT7	chr18	57929614	SNV	--	--	R:A	9,5:1,11	--	--	--	--	R:R	3557,3121:1364,1319	--	--	synaptotagmin VII
TRRAP	chr6	13584261	SNV	--	--	G:R	56,0:16,12	--	--	--	--	G:R	4629,6:4022,1596	--	--	transformation/transcription domain-associated protein
UTP20	chr15	43330902	SNV	--	--	--	--	--	--	--	--	--	--	--	--	UTP20, small subunit (SSU) processome component, homolog (yeast)
WDR62	chr1	119537030	SNV	C:Y	26,0:32,16	C:Y	26,0:12,25	--	--	C:Y	7318,9:3309,3357	C:Y	7318,9:3374,3295	--	--	WD repeat domain 62
ZFHX3	chr5	81616421	SNV	--	--	--	--	C:M	24,0:7,5	--	--	--	--	C:M	2823,0:2101,1946	zinc finger homeobox 3
ZNF341	chr24	25953665	SNV	--	--	--	--	G:A	24,0:4,12	--	--	--	--	G:R	3934,57:3796,4053	zinc finger protein 341
CD1A6	chr38	26361302	SNV	--	--	--	--	--	--	--	--	--	--	--	--	CD1a6 molecule
LOC485294	chr21	32055731	SNV	--	--	--	--	G:R	13,1:11,14	--	--	--	--	R:R	368,396:3824,3663	olfactory receptor 52N4
VAMP5	chr17	42553347	SNV	--	--	--	--	G:R	11,2:5,10	--	--	--	--	R:R	1577,1691:2150,2242	vesicle-associated membrane protein 5
cOR51A16	chr21	30506459	SNV	--	--	--	--	G:R	43,0:18,12	--	--	--	--	G:R	1784,0:3999,3615	cOR51A16 olfactory receptor family 51 subfamily A-like
TRIM50	chr6	9875681	SNV	--	--	--	--	G:R	28,0:8,5	--	--	--	--	G:R	6669,19:3231,2796	tripartite motif containing 50
SLCO4A1	chr24	49595619	indel	--	--	--	--	--	--	--	--	--	--	--	--	solute carrier organic anion transporter family, member 4A1

## Sheet: Table S8
Table S8. Summary of WGBS sequencing data production and alignment result.
Sample	# of Library	# of Lane	Read Length(bp)	Raw reads	Raw Bases	Reads after QC	Bases after QC (bp)	Good Quality Rate(%)a	Mapped Reads	Map Rate(%)b	Remove Duplicated Reads	Duplication Rate(%)c	Unique mapped Reads	Unique Rate(%)d	All bases	Unique bases	coverage(1x)	mean depth of coverage
Trakr_origin	2	5	90	1213220388	109189834920	1156057708	104045193720	0.952884	1025595213	0.887149	887956625	0.134204	856292400	0.96434	79078564030	76597438026	0.9978	17
GSF74	2	5	90	1576539260	141888533400	1510195576	135917601840	0.957918	1349830177	0.893812	1272387202	0.0573724	1229673364	0.96643	113335802299	110002412374	0.9981	24.4
GSF102	2	5	90	1600721046	144064894140	1544429394	138998645460	0.964834	1353523203	0.87639	1265900152	0.064737	1222759359	0.965921	112769909381	109445297010	0.9979	24.3
Astro_origin	2	5	90	1588513370	142966203300	1528594562	137573510580	0.96228	1343601807	0.878979	1239719992	0.0773159	1197209277	0.965709	110416443469	107130774393	0.998	23.8
CPF100	2	5	90	1546018494	139141664460	1488363644	133952727960	0.962708	1309554636	0.879862	1228894417	0.0615936	1187591842	0.96639	109514259965	106318267612	0.9981	23.6
Yorkshire_re1	2	5	90	1740591544	156653238960	1678531164	151067804760	0.964345	1481368179	0.882538	1318790459	0.109748	1274125554	0.966132	117529512556	114070592138	0.9979	25.3
Yorkshire_re2	2	5	90	1632471850	146922466500	1580159976	142214397840	0.967955	1396044977	0.883483	1272806901	0.0882766	1229776053	0.966192	113436496383	110123117805	0.9978	24.4
a. Good Quality Rate: Reads after QC / Raw reads .
b. Map Rate(%): (Total Mapped Reads/Reads after QC) * 100.
c. Duplicated Rate(%): (Duplication Reads/Total Mapped reads)*100. PE-Reads with same start position and same end position were regarded as PCR duplicates.
d. Unique Rate(%): (Unique mapped reads/Remove Duplication Reads) * 100

## Sheet: Table S9
Table S9. Summary of paire-wise differentially methylated regions(DMRs).
	Trakr_origin/GSF74		Trakr_origin/GSF102		Astro_origin/CPF100		Yorkshire_re1/Yorkshire_re2
Total DMRs	9600		11454		13557		29
Promoter DMRs	310		333		347		1
	Ensembl Gene ID	Description	Ensembl Gene ID	Description	Ensembl Gene ID	Description
	ENSCAFG00000000116	neural precursor cell expressed, developmentally down-regulated 4-like, E3 ubiquitin protein ligase [Source:HGNC Symbol;Acc:7728]	ENSCAFG00000000011	nuclear factor of activated T-cells, cytoplasmic, calcineurin-dependent 1 [Source:HGNC Symbol;Acc:7775]	ENSCAFG00000000013	sal-like 3 (Drosophila) [Source:HGNC Symbol;Acc:10527]
	ENSCAFG00000000151	methyl-CpG binding domain protein 2 [Source:HGNC Symbol;Acc:6917]	ENSCAFG00000000157	deleted in colorectal carcinoma [Source:HGNC Symbol;Acc:2701]	ENSCAFG00000000145	RAB27B, member RAS oncogene family [Source:HGNC Symbol;Acc:9767]
	ENSCAFG00000000157	deleted in colorectal carcinoma [Source:HGNC Symbol;Acc:2701]	ENSCAFG00000000211	adenylate kinase 3 [Source:HGNC Symbol;Acc:17376]	ENSCAFG00000000263	Uncharacterized protein [Source:UniProtKB/TrEMBL;Acc:F1P9Z0]
	ENSCAFG00000000349	chromosome 12 open reading frame 66 [Source:HGNC Symbol;Acc:26517]	ENSCAFG00000000232	DNA-damage-inducible transcript 3 [Source:HGNC Symbol;Acc:2726]	ENSCAFG00000000322	syntaxin 11 [Source:HGNC Symbol;Acc:11429]
	ENSCAFG00000000457	transmembrane protein 19 [Source:HGNC Symbol;Acc:25605]	ENSCAFG00000000419	A kinase (PRKA) anchor protein 12 [Source:HGNC Symbol;Acc:370]	ENSCAFG00000000413	Uncharacterized protein [Source:UniProtKB/TrEMBL;Acc:F1PH90]
	ENSCAFG00000000693	Angiopoietin-1 [Source:UniProtKB/Swiss-Prot;Acc:Q60FC1]	ENSCAFG00000000446	protein tyrosine phosphatase, receptor type, B [Source:HGNC Symbol;Acc:9665]	ENSCAFG00000000431	fibroblast growth factor receptor substrate 2 [Source:HGNC Symbol;Acc:16971]
	ENSCAFG00000000710	solute carrier family 27 (fatty acid transporter), member 6 [Source:HGNC Symbol;Acc:11000]	ENSCAFG00000000534	sorting nexin 24 [Source:HGNC Symbol;Acc:21533]	ENSCAFG00000000435	bestrophin 3 [Source:HGNC Symbol;Acc:17105]
	ENSCAFG00000000718	bromodomain containing 1 [Source:HGNC Symbol;Acc:1102]	ENSCAFG00000000757	Uncharacterized protein [Source:UniProtKB/TrEMBL;Acc:F1Q431]	ENSCAFG00000000446	protein tyrosine phosphatase, receptor type, B [Source:HGNC Symbol;Acc:9665]
	ENSCAFG00000000795	phosphodiesterase 10A [Source:HGNC Symbol;Acc:8772]	ENSCAFG00000000885	DEP domain containing MTOR-interacting protein [Source:HGNC Symbol;Acc:22953]	ENSCAFG00000000479	potassium voltage-gated channel, Shaw-related subfamily, member 2 [Source:HGNC Symbol;Acc:6234]
	ENSCAFG00000000886	dermatan sulfate epimerase [Source:HGNC Symbol;Acc:21144]	ENSCAFG00000001065	paired-like homeodomain 1 [Source:HGNC Symbol;Acc:9004]	ENSCAFG00000000493	odd-skipped related 2 (Drosophila) [Source:HGNC Symbol;Acc:15830]
	ENSCAFG00000000913	translocator protein (18kDa) [Source:HGNC Symbol;Acc:1158]	ENSCAFG00000001167	IBA57, iron-sulfur cluster assembly homolog (S. cerevisiae) [Source:HGNC Symbol;Acc:27302]	ENSCAFG00000000516	lysyl oxidase [Source:HGNC Symbol;Acc:6664]
	ENSCAFG00000000933	E3 ubiquitin-protein ligase RING1 [Source:UniProtKB/Swiss-Prot;Acc:Q5TJF3]	ENSCAFG00000001235	G protein-coupled receptor 20 [Source:HGNC Symbol;Acc:4475]	ENSCAFG00000000788	Peroxisome proliferator-activated receptor alpha [Source:UniProtKB/Swiss-Prot;Acc:Q95N78]
	ENSCAFG00000000968	Uncharacterized protein [Source:UniProtKB/TrEMBL;Acc:F1PS08]	ENSCAFG00000001446	FERM domain containing 3 [Source:HGNC Symbol;Acc:24125]	ENSCAFG00000000839	Uncharacterized protein [Source:UniProtKB/TrEMBL;Acc:F1PSV6]
	ENSCAFG00000001095	thyrotrophic embryonic factor [Source:HGNC Symbol;Acc:11722]	ENSCAFG00000001745	cholinergic receptor, nicotinic, alpha 5 (neuronal) [Source:HGNC Symbol;Acc:1959]	ENSCAFG00000000886	dermatan sulfate epimerase [Source:HGNC Symbol;Acc:21144]
	ENSCAFG00000001116	sterile alpha motif domain containing 3 [Source:HGNC Symbol;Acc:21574]	ENSCAFG00000001794	Uncharacterized protein [Source:UniProtKB/TrEMBL;Acc:E2RMY3]	ENSCAFG00000000891	family with sequence similarity 26, member D [Source:HGNC Symbol;Acc:21094]
	ENSCAFG00000001229	chromosome 6 open reading frame 106 [Source:HGNC Symbol;Acc:21215]	ENSCAFG00000001808	KIAA1324-like [Source:HGNC Symbol;Acc:21945]	ENSCAFG00000000899	sulfotransferase family 4A, member 1 [Source:HGNC Symbol;Acc:14903]
	ENSCAFG00000001429	solute carrier family 16, member 8 (monocarboxylic acid transporter 3) [Source:HGNC Symbol;Acc:16270]	ENSCAFG00000001833	ATP-binding cassette, sub-family B (MDR/TAP), member 4 [Source:HGNC Symbol;Acc:45]	ENSCAFG00000000925	discoidin, CUB and LCCL domain containing 1 [Source:HGNC Symbol;Acc:21479]
	ENSCAFG00000001501	CDC42 effector protein (Rho GTPase binding) 1 [Source:HGNC Symbol;Acc:17014]	ENSCAFG00000001847	zinc finger protein 318 [Source:HGNC Symbol;Acc:13578]	ENSCAFG00000000958
	ENSCAFG00000001711	heme oxygenase 1 [Source:RefSeq peptide;Acc:NP_001181898]	ENSCAFG00000001855	sorcin [Source:HGNC Symbol;Acc:11292]	ENSCAFG00000001065	paired-like homeodomain 1 [Source:HGNC Symbol;Acc:9004]
	ENSCAFG00000001778	annexin A1 [Source:HGNC Symbol;Acc:533]	ENSCAFG00000001916	phosphatidylinositol-4-phosphate 5-kinase, type I, beta [Source:HGNC Symbol;Acc:8995]	ENSCAFG00000001456	glycine C-acetyltransferase [Source:HGNC Symbol;Acc:4188]
	ENSCAFG00000001847	zinc finger protein 318 [Source:HGNC Symbol;Acc:13578]	ENSCAFG00000001944	thioredoxin reductase 1, cytoplasmic [Source:RefSeq peptide;Acc:NP_001116145]	ENSCAFG00000001467	H1 histone family, member 0 [Source:HGNC Symbol;Acc:4714]
	ENSCAFG00000001897	amyloid beta (A4) precursor protein-binding, family A, member 1 [Source:HGNC Symbol;Acc:578]	ENSCAFG00000001988	doublesex and mab-3 related transcription factor 2 [Source:HGNC Symbol;Acc:2935]	ENSCAFG00000001527	calcium channel, voltage-dependent, gamma subunit 2 [Source:HGNC Symbol;Acc:1406]
	ENSCAFG00000001916	phosphatidylinositol-4-phosphate 5-kinase, type I, beta [Source:HGNC Symbol;Acc:8995]	ENSCAFG00000001990	OCIA domain containing 1 [Source:HGNC Symbol;Acc:16074]	ENSCAFG00000001558	Uncharacterized protein [Source:UniProtKB/TrEMBL;Acc:E2RDT0]
	ENSCAFG00000001944	thioredoxin reductase 1, cytoplasmic [Source:RefSeq peptide;Acc:NP_001116145]	ENSCAFG00000001996	CDC5 cell division cycle 5-like (S. pombe) [Source:HGNC Symbol;Acc:1743]	ENSCAFG00000001631	guanylate cyclase activator 1A (retina) [Source:HGNC Symbol;Acc:4678]
	ENSCAFG00000001988	doublesex and mab-3 related transcription factor 2 [Source:HGNC Symbol;Acc:2935]	ENSCAFG00000002013	SWI/SNF related, matrix associated, actin dependent regulator of chromatin, subfamily a, member 2 [Source:HGNC Symbol;Acc:11098]	ENSCAFG00000001748	peroxisomal biogenesis factor 6 [Source:HGNC Symbol;Acc:8859]
	ENSCAFG00000001993	Uncharacterized protein [Source:UniProtKB/TrEMBL;Acc:E2RLM6]	ENSCAFG00000002015	Uncharacterized protein [Source:UniProtKB/TrEMBL;Acc:E2RKQ1]	ENSCAFG00000001810	transmembrane protein 215 [Source:HGNC Symbol;Acc:33816]
	ENSCAFG00000002181		ENSCAFG00000002113	insulin-like 6 [Source:HGNC Symbol;Acc:6089]	ENSCAFG00000001811	zinc finger, AN1-type domain 5 [Source:HGNC Symbol;Acc:13008]
	ENSCAFG00000002212	cyclin-dependent kinase 20 [Source:HGNC Symbol;Acc:21420]	ENSCAFG00000002191	distal-less homeobox 5 [Source:HGNC Symbol;Acc:2918]	ENSCAFG00000001859	chromosome 7 open reading frame 62 [Source:HGNC Symbol;Acc:22402]
	ENSCAFG00000002307	asporin [Source:HGNC Symbol;Acc:14872]	ENSCAFG00000002313	osteoglycin [Source:HGNC Symbol;Acc:8126]	ENSCAFG00000001959
	ENSCAFG00000002313	osteoglycin [Source:HGNC Symbol;Acc:8126]	ENSCAFG00000002316	muscular LMNA-interacting protein [Source:HGNC Symbol;Acc:21355]	ENSCAFG00000001988	doublesex and mab-3 related transcription factor 2 [Source:HGNC Symbol;Acc:2935]
	ENSCAFG00000002420	mesenchyme homeobox 2 [Source:HGNC Symbol;Acc:7014]	ENSCAFG00000002353	cyclic nucleotide gated channel alpha 3 [Source:HGNC Symbol;Acc:2150]	ENSCAFG00000001990	OCIA domain containing 1 [Source:HGNC Symbol;Acc:16074]
	ENSCAFG00000002525	collagen, type XV, alpha 1 [Source:HGNC Symbol;Acc:2192]	ENSCAFG00000002398	ankyrin repeat domain 23 [Source:HGNC Symbol;Acc:24470]	ENSCAFG00000002013	SWI/SNF related, matrix associated, actin dependent regulator of chromatin, subfamily a, member 2 [Source:HGNC Symbol;Acc:11098]
	ENSCAFG00000002579	endothelin 2 [Source:HGNC Symbol;Acc:3177]	ENSCAFG00000002427	tropomodulin 1 [Source:HGNC Symbol;Acc:11871]	ENSCAFG00000002046	guanine nucleotide binding protein (G protein), gamma 11 [Source:HGNC Symbol;Acc:4403]
	ENSCAFG00000002581	muscle-related coiled-coil protein [Source:HGNC Symbol;Acc:33742]	ENSCAFG00000002520	NLR family, pyrin domain containing 13 [Source:HGNC Symbol;Acc:22937]	ENSCAFG00000002092	G protein-coupled receptor 111 [Source:HGNC Symbol;Acc:18991]
	ENSCAFG00000002702	collagen, type XII, alpha 1 [Source:HGNC Symbol;Acc:2188]	ENSCAFG00000002527	leucine-rich pentatricopeptide repeat containing [Source:HGNC Symbol;Acc:15714]	ENSCAFG00000002105	four and a half LIM domains 2 [Source:HGNC Symbol;Acc:3703]
	ENSCAFG00000002774	Uncharacterized protein [Source:UniProtKB/TrEMBL;Acc:E2R531]	ENSCAFG00000002532	asparagine-linked glycosylation 2, alpha-1,3-mannosyltransferase homolog (S. cerevisiae) [Source:HGNC Symbol;Acc:23159]	ENSCAFG00000002191	distal-less homeobox 5 [Source:HGNC Symbol;Acc:2918]
	ENSCAFG00000002905	kallikrein-4 precursor [Source:RefSeq peptide;Acc:NP_001184098]	ENSCAFG00000002702	collagen, type XII, alpha 1 [Source:HGNC Symbol;Acc:2188]	ENSCAFG00000002353	cyclic nucleotide gated channel alpha 3 [Source:HGNC Symbol;Acc:2150]
	ENSCAFG00000002950	homeobox A5 [Source:HGNC Symbol;Acc:5106]	ENSCAFG00000002727	ATP-binding cassette, sub-family A (ABC1), member 1 [Source:HGNC Symbol;Acc:29]	ENSCAFG00000002364	Uncharacterized protein [Source:UniProtKB/TrEMBL;Acc:F1PJ45]
	ENSCAFG00000002963	homeobox A10 [Source:RefSeq peptide;Acc:NP_001193361]	ENSCAFG00000002905	kallikrein-4 precursor [Source:RefSeq peptide;Acc:NP_001184098]	ENSCAFG00000002499	dynein, cytoplasmic 2, light intermediate chain 1 [Source:HGNC Symbol;Acc:24595]
	ENSCAFG00000002966	homeobox A11 [Source:HGNC Symbol;Acc:5101]	ENSCAFG00000002929	phosphoglucomutase 3 [Source:HGNC Symbol;Acc:8907]	ENSCAFG00000002696
	ENSCAFG00000002969	muscle, skeletal, receptor tyrosine kinase [Source:HGNC Symbol;Acc:7525]	ENSCAFG00000002942	homeobox A2 [Source:HGNC Symbol;Acc:5103]	ENSCAFG00000002751	centromere protein C 1 [Source:HGNC Symbol;Acc:1854]
	ENSCAFG00000002978	lysophosphatidic acid receptor 1 [Source:HGNC Symbol;Acc:3166]	ENSCAFG00000002946	homeobox A3 [Source:HGNC Symbol;Acc:5104]	ENSCAFG00000002779	Uncharacterized protein [Source:UniProtKB/TrEMBL;Acc:F1Q3T7]
	ENSCAFG00000002987	T-box 18 [Source:HGNC Symbol;Acc:11595]	ENSCAFG00000002950	homeobox A5 [Source:HGNC Symbol;Acc:5106]	ENSCAFG00000002804	pleckstrin homology domain interacting protein [Source:HGNC Symbol;Acc:15673]
	ENSCAFG00000002993	small ArfGAP2 [Source:HGNC Symbol;Acc:25082]	ENSCAFG00000002953	homeobox A6 [Source:HGNC Symbol;Acc:5107]	ENSCAFG00000002838	coiled-coil domain containing 104 [Source:HGNC Symbol;Acc:30540]
	ENSCAFG00000003023	chimerin (chimaerin) 2 [Source:HGNC Symbol;Acc:1944]	ENSCAFG00000002963	homeobox A10 [Source:RefSeq peptide;Acc:NP_001193361]	ENSCAFG00000002942	homeobox A2 [Source:HGNC Symbol;Acc:5103]
	ENSCAFG00000003379		ENSCAFG00000002987	T-box 18 [Source:HGNC Symbol;Acc:11595]	ENSCAFG00000002946	homeobox A3 [Source:HGNC Symbol;Acc:5104]
	ENSCAFG00000003487	PQ loop repeat containing 3 [Source:HGNC Symbol;Acc:28503]	ENSCAFG00000003023	chimerin (chimaerin) 2 [Source:HGNC Symbol;Acc:1944]	ENSCAFG00000002950	homeobox A5 [Source:HGNC Symbol;Acc:5106]
	ENSCAFG00000003496	wingless-type MMTV integration site family, member 16 [Source:HGNC Symbol;Acc:16267]	ENSCAFG00000003070	epithelial mitogen homolog (mouse) [Source:HGNC Symbol;Acc:17470]	ENSCAFG00000002953	homeobox A6 [Source:HGNC Symbol;Acc:5107]
	ENSCAFG00000003570	F-box and WD repeat domain containing 2 [Source:HGNC Symbol;Acc:13608]	ENSCAFG00000003219	sprouty-related, EVH1 domain containing 2 [Source:HGNC Symbol;Acc:17722]	ENSCAFG00000002961	homeobox A9 [Source:HGNC Symbol;Acc:5109]
	ENSCAFG00000003578	EPH receptor A1 [Source:HGNC Symbol;Acc:3385]	ENSCAFG00000003248	Uncharacterized protein [Source:UniProtKB/TrEMBL;Acc:E2R5B8]	ENSCAFG00000002963	homeobox A10 [Source:RefSeq peptide;Acc:NP_001193361]
	ENSCAFG00000003612	gap junction protein, beta 5, 31.1kDa [Source:HGNC Symbol;Acc:4287]	ENSCAFG00000003370	ArfGAP with SH3 domain, ankyrin repeat and PH domain 2 [Source:HGNC Symbol;Acc:2721]	ENSCAFG00000003023	chimerin (chimaerin) 2 [Source:HGNC Symbol;Acc:1944]
	ENSCAFG00000003637	transmembrane protein 139 [Source:HGNC Symbol;Acc:22058]	ENSCAFG00000003379		ENSCAFG00000003121	Uncharacterized protein [Source:UniProtKB/TrEMBL;Acc:F1PHY2]
	ENSCAFG00000003657	neuroblastoma amplified sequence [Source:HGNC Symbol;Acc:15625]	ENSCAFG00000003399	Testin [Source:UniProtKB/Swiss-Prot;Acc:A0M8U6]	ENSCAFG00000003313	kinesin family member 12 [Source:HGNC Symbol;Acc:21495]
	ENSCAFG00000003724	NADH dehydrogenase (ubiquinone) 1, subcomplex unknown, 1, 6kDa [Source:HGNC Symbol;Acc:7705]	ENSCAFG00000003406	Hepatocyte growth factor receptor [Source:UniProtKB/Swiss-Prot;Acc:Q75ZY9]	ENSCAFG00000003379
	ENSCAFG00000003791	WD repeat domain 35 [Source:HGNC Symbol;Acc:29250]	ENSCAFG00000003478	chromosome 7 open reading frame 44 [Source:HGNC Symbol;Acc:21868]	ENSCAFG00000003406	Hepatocyte growth factor receptor [Source:UniProtKB/Swiss-Prot;Acc:Q75ZY9]
	ENSCAFG00000003887	apolipoprotein B (including Ag(x) antigen) [Source:HGNC Symbol;Acc:603]	ENSCAFG00000003536	Uncharacterized protein [Source:UniProtKB/TrEMBL;Acc:F1PM74]	ENSCAFG00000003496	wingless-type MMTV integration site family, member 16 [Source:HGNC Symbol;Acc:16267]
	ENSCAFG00000004057	SRSF protein kinase 2 [Source:HGNC Symbol;Acc:11306]	ENSCAFG00000003630	zinc finger protein 330 [Source:HGNC Symbol;Acc:15462]	ENSCAFG00000003579	growth regulation by estrogen in breast cancer 1 [Source:HGNC Symbol;Acc:24885]
	ENSCAFG00000004275	guanine nucleotide binding protein (G protein), gamma 8 [Source:HGNC Symbol;Acc:19664]	ENSCAFG00000003688	vacuolar protein sorting 35 homolog (S. cerevisiae) [Source:HGNC Symbol;Acc:13487]	ENSCAFG00000003630	zinc finger protein 330 [Source:HGNC Symbol;Acc:15462]
	ENSCAFG00000004340	hypoxia inducible factor 3, alpha subunit [Source:HGNC Symbol;Acc:15825]	ENSCAFG00000003692	erythrocyte band 7 integral membrane protein [Source:RefSeq peptide;Acc:NP_001136142]	ENSCAFG00000003710	absent in melanoma 1 [Source:HGNC Symbol;Acc:356]
	ENSCAFG00000004350	acyl-CoA dehydrogenase family, member 9 [Source:HGNC Symbol;Acc:21497]	ENSCAFG00000003719	reticulon 4 interacting protein 1 [Source:HGNC Symbol;Acc:18647]	ENSCAFG00000003719	reticulon 4 interacting protein 1 [Source:HGNC Symbol;Acc:18647]
	ENSCAFG00000004360	acyl-CoA synthetase short-chain family member 1 [Source:HGNC Symbol;Acc:16091]	ENSCAFG00000003724	NADH dehydrogenase (ubiquinone) 1, subcomplex unknown, 1, 6kDa [Source:HGNC Symbol;Acc:7705]	ENSCAFG00000003720	neuronal cell adhesion molecule [Source:HGNC Symbol;Acc:7994]
	ENSCAFG00000004554	G protein-coupled receptor 142 [Source:HGNC Symbol;Acc:20088]	ENSCAFG00000003749	Uncharacterized protein [Source:UniProtKB/TrEMBL;Acc:F1PEX1]	ENSCAFG00000003724	NADH dehydrogenase (ubiquinone) 1, subcomplex unknown, 1, 6kDa [Source:HGNC Symbol;Acc:7705]
	ENSCAFG00000004733	diacylglycerol kinase, eta [Source:HGNC Symbol;Acc:2854]	ENSCAFG00000003775	odd-skipped related 1 (Drosophila) [Source:HGNC Symbol;Acc:8111]	ENSCAFG00000003775	odd-skipped related 1 (Drosophila) [Source:HGNC Symbol;Acc:8111]
	ENSCAFG00000004829	leukocyte cell derived chemotaxin 1 [Source:HGNC Symbol;Acc:17005]	ENSCAFG00000003827	Uncharacterized protein [Source:UniProtKB/TrEMBL;Acc:E2RQL1]	ENSCAFG00000003827	Uncharacterized protein [Source:UniProtKB/TrEMBL;Acc:E2RQL1]
	ENSCAFG00000004844	v-ral simian leukemia viral oncogene homolog B (ras related; GTP binding protein) [Source:HGNC Symbol;Acc:9840]	ENSCAFG00000003866		ENSCAFG00000003894	membrane protein, palmitoylated 7 (MAGUK p55 subfamily member 7) [Source:HGNC Symbol;Acc:26542]
	ENSCAFG00000004868	calcitonin receptor-stimulating peptide 3 precursor [Source:RefSeq peptide;Acc:NP_001128448]	ENSCAFG00000003892	solute carrier family 22 (organic cation/carnitine transporter), member 16 [Source:HGNC Symbol;Acc:20302]	ENSCAFG00000003924	solute carrier family 25 (mitochondrial carrier; adenine nucleotide translocator), member 31 [Source:HGNC Symbol;Acc:25319]
	ENSCAFG00000004946	WW domain binding protein 2 [Source:HGNC Symbol;Acc:12738]	ENSCAFG00000003894	membrane protein, palmitoylated 7 (MAGUK p55 subfamily member 7) [Source:HGNC Symbol;Acc:26542]	ENSCAFG00000003979	sprouty homolog 1, antagonist of FGF signaling (Drosophila) [Source:HGNC Symbol;Acc:11269]
	ENSCAFG00000004999	UDP-GlcNAc:betaGal beta-1,3-N-acetylglucosaminyltransferase 8 [Source:HGNC Symbol;Acc:24139]	ENSCAFG00000003924	solute carrier family 25 (mitochondrial carrier; adenine nucleotide translocator), member 31 [Source:HGNC Symbol;Acc:25319]	ENSCAFG00000004081	jerky homolog-like (mouse) [Source:HGNC Symbol;Acc:6200]
	ENSCAFG00000005069	protein tyrosine phosphatase, receptor type, F [Source:HGNC Symbol;Acc:9670]	ENSCAFG00000003987	KIAA1462 [Source:HGNC Symbol;Acc:29283]	ENSCAFG00000004083	coiled-coil domain containing 82 [Source:HGNC Symbol;Acc:26282]
	ENSCAFG00000005088	cysteine-serine-rich nuclear protein 1 [Source:HGNC Symbol;Acc:14300]	ENSCAFG00000004122	programmed cell death 2 [Source:HGNC Symbol;Acc:8762]	ENSCAFG00000004266	40S ribosomal protein S24 [Source:UniProtKB/TrEMBL;Acc:E2RR14]
	ENSCAFG00000005170	paired box 1 [Source:HGNC Symbol;Acc:8615]	ENSCAFG00000004332	prenyl (decaprenyl) diphosphate synthase, subunit 1 [Source:HGNC Symbol;Acc:17759]	ENSCAFG00000004326	Uncharacterized protein [Source:UniProtKB/TrEMBL;Acc:E2RDX9]
	ENSCAFG00000005235	calmodulin-like 5 [Source:HGNC Symbol;Acc:18180]	ENSCAFG00000004335	Uncharacterized protein [Source:UniProtKB/TrEMBL;Acc:F1PQJ3]	ENSCAFG00000004332	prenyl (decaprenyl) diphosphate synthase, subunit 1 [Source:HGNC Symbol;Acc:17759]
	ENSCAFG00000005386	serpin H1 precursor [Source:RefSeq peptide;Acc:NP_001159360]	ENSCAFG00000004340	hypoxia inducible factor 3, alpha subunit [Source:HGNC Symbol;Acc:15825]	ENSCAFG00000004364	Uncharacterized protein [Source:UniProtKB/TrEMBL;Acc:E2RNA5]
	ENSCAFG00000005429	Uncharacterized protein [Source:UniProtKB/TrEMBL;Acc:F1PPY9]	ENSCAFG00000004459	protein phosphatase 1, regulatory subunit 13 like [Source:HGNC Symbol;Acc:18838]	ENSCAFG00000004396	histone deacetylase 11 [Source:HGNC Symbol;Acc:19086]
	ENSCAFG00000005437	solute carrier organic anion transporter family, member 2B1 [Source:HGNC Symbol;Acc:10962]	ENSCAFG00000004500	synaptotagmin-like 2 [Source:HGNC Symbol;Acc:15585]	ENSCAFG00000004663	carcinoembryonic antigen-related cell adhesion molecule 19 [Source:HGNC Symbol;Acc:31951]
	ENSCAFG00000005523	muscleblind-like splicing regulator 2 [Source:HGNC Symbol;Acc:16746]	ENSCAFG00000004567	peroxiredoxin-1 [Source:RefSeq peptide;Acc:NP_001239094]	ENSCAFG00000004743	selenide, water dikinase 1 [Source:RefSeq peptide;Acc:NP_001177339]
	ENSCAFG00000005716	1-acylglycerol-3-phosphate O-acyltransferase 6 (lysophosphatidic acid acyltransferase, zeta) [Source:HGNC Symbol;Acc:20880]	ENSCAFG00000004617	Apolipoprotein E [Source:UniProtKB/Swiss-Prot;Acc:P18649]	ENSCAFG00000004829	leukocyte cell derived chemotaxin 1 [Source:HGNC Symbol;Acc:17005]
	ENSCAFG00000005887	UDP-N-acetyl-alpha-D-galactosamine:polypeptide N-acetylgalactosaminyltransferase-like 2 [Source:HGNC Symbol;Acc:21531]	ENSCAFG00000004743	selenide, water dikinase 1 [Source:RefSeq peptide;Acc:NP_001177339]	ENSCAFG00000004860	Uncharacterized protein [Source:UniProtKB/TrEMBL;Acc:F1PAG8]
	ENSCAFG00000005963	methyltransferase like 21C [Source:HGNC Symbol;Acc:33717]	ENSCAFG00000004750		ENSCAFG00000004999	UDP-GlcNAc:betaGal beta-1,3-N-acetylglucosaminyltransferase 8 [Source:HGNC Symbol;Acc:24139]
	ENSCAFG00000006086	Uncharacterized protein [Source:UniProtKB/TrEMBL;Acc:E2QTU7]	ENSCAFG00000004832	CTD (carboxy-terminal domain, RNA polymerase II, polypeptide A) small phosphatase-like [Source:HGNC Symbol;Acc:16890]	ENSCAFG00000005027	Signal recognition particle 68 kDa protein [Source:UniProtKB/Swiss-Prot;Acc:Q00004]
	ENSCAFG00000006180	suppressor of cytokine signaling 2 [Source:HGNC Symbol;Acc:19382]	ENSCAFG00000004868	calcitonin receptor-stimulating peptide 3 precursor [Source:RefSeq peptide;Acc:NP_001128448]	ENSCAFG00000005030	Zinc-activated ligand-gated ion channel [Source:UniProtKB/Swiss-Prot;Acc:Q866Y9]
	ENSCAFG00000006199	ATPase, class VI, type 11A [Source:HGNC Symbol;Acc:13552]	ENSCAFG00000004919		ENSCAFG00000005075	R3H domain containing 1 [Source:HGNC Symbol;Acc:9757]
	ENSCAFG00000006496	microphthalmia-associated transcription factor [Source:RefSeq peptide;Acc:NP_001003337]	ENSCAFG00000004995	ATP5S-like [Source:HGNC Symbol;Acc:25496]	ENSCAFG00000005223	Rab GDP dissociation inhibitor beta [Source:UniProtKB/Swiss-Prot;Acc:O97556]
	ENSCAFG00000006497	plakophilin 3 [Source:HGNC Symbol;Acc:9025]	ENSCAFG00000005077	5-hydroxytryptamine (serotonin) receptor 5A, G protein-coupled [Source:HGNC Symbol;Acc:5300]	ENSCAFG00000005377	family with sequence similarity 198, member A [Source:HGNC Symbol;Acc:24485]
	ENSCAFG00000006505	single immunoglobulin and toll-interleukin 1 receptor (TIR) domain [Source:HGNC Symbol;Acc:30575]	ENSCAFG00000005164	Uncharacterized protein [Source:UniProtKB/TrEMBL;Acc:E2RJS4]	ENSCAFG00000005456
	ENSCAFG00000006636	homeobox C10 [Source:HGNC Symbol;Acc:5122]	ENSCAFG00000005170	paired box 1 [Source:HGNC Symbol;Acc:8615]	ENSCAFG00000005497	zinc finger E-box binding homeobox 2 [Source:HGNC Symbol;Acc:14881]
	ENSCAFG00000006638	zinc finger protein SNAI2 [Source:RefSeq peptide;Acc:NP_001091450]	ENSCAFG00000005221	ankyrin repeat domain 16 [Source:HGNC Symbol;Acc:23471]	ENSCAFG00000005519	Uncharacterized protein [Source:UniProtKB/TrEMBL;Acc:F1PKP5]
	ENSCAFG00000006648	homeobox C13 [Source:HGNC Symbol;Acc:5125]	ENSCAFG00000005223	Rab GDP dissociation inhibitor beta [Source:UniProtKB/Swiss-Prot;Acc:O97556]	ENSCAFG00000005679	olfactory receptor, family 4, subfamily E, member 2 [Source:HGNC Symbol;Acc:8297]
	ENSCAFG00000006653	Uncharacterized protein [Source:UniProtKB/TrEMBL;Acc:E2QU65]	ENSCAFG00000005235	calmodulin-like 5 [Source:HGNC Symbol;Acc:18180]	ENSCAFG00000005732	BAH domain and coiled-coil containing 1 [Source:HGNC Symbol;Acc:29279]
	ENSCAFG00000006735	granzyme A (granzyme 1, cytotoxic T-lymphocyte-associated serine esterase 3) [Source:HGNC Symbol;Acc:4708]	ENSCAFG00000005344	8-oxoguanine DNA glycosylase [Source:HGNC Symbol;Acc:8125]	ENSCAFG00000005741	Uncharacterized protein [Source:UniProtKB/TrEMBL;Acc:E2R1F1]
	ENSCAFG00000006774	Uncharacterized protein [Source:UniProtKB/TrEMBL;Acc:E2REB6]	ENSCAFG00000005360		ENSCAFG00000005760	phospholipase C, beta 4 [Source:HGNC Symbol;Acc:9059]
	ENSCAFG00000006861	angiopoietin 4 [Source:HGNC Symbol;Acc:487]	ENSCAFG00000005386	serpin H1 precursor [Source:RefSeq peptide;Acc:NP_001159360]	ENSCAFG00000005813	protein phosphatase 2C-like domain containing 1 [Source:HGNC Symbol;Acc:28406]
	ENSCAFG00000006879	membrane-associated ring finger (C3HC4) 8, E3 ubiquitin protein ligase [Source:HGNC Symbol;Acc:23356]	ENSCAFG00000005426	Uncharacterized protein [Source:UniProtKB/TrEMBL;Acc:F1PPZ2]	ENSCAFG00000005834	Zic family member 5 [Source:HGNC Symbol;Acc:20322]
	ENSCAFG00000006977	Uncharacterized protein [Source:UniProtKB/TrEMBL;Acc:F1PQN7]	ENSCAFG00000005434		ENSCAFG00000005876	transforming, acidic coiled-coil containing protein 1 [Source:HGNC Symbol;Acc:11522]
	ENSCAFG00000007152	protein tyrosine phosphatase, receptor type, G [Source:HGNC Symbol;Acc:9671]	ENSCAFG00000005523	muscleblind-like splicing regulator 2 [Source:HGNC Symbol;Acc:16746]	ENSCAFG00000005926	fibroblast growth factor 14 [Source:HGNC Symbol;Acc:3671]
	ENSCAFG00000007172	EF-hand domain family, member A1 [Source:HGNC Symbol;Acc:31830]	ENSCAFG00000005535	SLIT-ROBO Rho GTPase activating protein 3 [Source:HGNC Symbol;Acc:19744]	ENSCAFG00000005934	cardiolipin synthase 1 [Source:HGNC Symbol;Acc:16148]
	ENSCAFG00000007223	keratin 5 [Source:HGNC Symbol;Acc:6442]	ENSCAFG00000005542	C1q and tumor necrosis factor related protein 1 [Source:HGNC Symbol;Acc:14324]	ENSCAFG00000005972	ALX homeobox 1 [Source:HGNC Symbol;Acc:1494]
	ENSCAFG00000007298	t-complex 11 (mouse)-like 1 [Source:HGNC Symbol;Acc:25655]	ENSCAFG00000005724	Uncharacterized protein [Source:UniProtKB/TrEMBL;Acc:E2R2D4]	ENSCAFG00000006086	Uncharacterized protein [Source:UniProtKB/TrEMBL;Acc:E2QTU7]
	ENSCAFG00000007357	activin A receptor, type IB [Source:HGNC Symbol;Acc:172]	ENSCAFG00000005773	calcium channel, voltage-dependent, beta 4 subunit [Source:HGNC Symbol;Acc:1404]	ENSCAFG00000006106	protocadherin beta 4 [Source:HGNC Symbol;Acc:8689]
	ENSCAFG00000007538	NME family member 9 [Source:HGNC Symbol;Acc:21343]	ENSCAFG00000005805	myogenic factor 6 (herculin) [Source:HGNC Symbol;Acc:7566]	ENSCAFG00000006151	CDC42 effector protein (Rho GTPase binding) 3 [Source:HGNC Symbol;Acc:16943]
	ENSCAFG00000007821	yippee-like 4 (Drosophila) [Source:HGNC Symbol;Acc:18328]	ENSCAFG00000005808	myogenic factor 5 [Source:HGNC Symbol;Acc:7565]	ENSCAFG00000006336	Alpha-(1,3)-fucosyltransferase 10 [Source:UniProtKB/Swiss-Prot;Acc:Q5F2N4]
	ENSCAFG00000007832	Uncharacterized protein [Source:UniProtKB/TrEMBL;Acc:F1PX33]	ENSCAFG00000005887	UDP-N-acetyl-alpha-D-galactosamine:polypeptide N-acetylgalactosaminyltransferase-like 2 [Source:HGNC Symbol;Acc:21531]	ENSCAFG00000006468	NLR family, pyrin domain containing 6 [Source:HGNC Symbol;Acc:22944]
	ENSCAFG00000007867	microtubule associated monoxygenase, calponin and LIM domain containing 2 [Source:HGNC Symbol;Acc:24693]	ENSCAFG00000005927	dicarbonyl/L-xylulose reductase [Source:HGNC Symbol;Acc:18985]	ENSCAFG00000006511	G protein-coupled receptor 151 [Source:HGNC Symbol;Acc:23624]
	ENSCAFG00000007960	mab-21-like 2 (C. elegans) [Source:HGNC Symbol;Acc:6758]	ENSCAFG00000006086	Uncharacterized protein [Source:UniProtKB/TrEMBL;Acc:E2QTU7]	ENSCAFG00000006540	transferrin [Source:HGNC Symbol;Acc:11740]
	ENSCAFG00000008018	Uncharacterized protein [Source:UniProtKB/TrEMBL;Acc:E2R0T0]	ENSCAFG00000006102	Uncharacterized protein [Source:UniProtKB/TrEMBL;Acc:E2RHF5]	ENSCAFG00000006626	homeobox C8 [Source:HGNC Symbol;Acc:5129]
	ENSCAFG00000008101	procollagen-lysine, 2-oxoglutarate 5-dioxygenase 2 [Source:HGNC Symbol;Acc:9082]	ENSCAFG00000006151	CDC42 effector protein (Rho GTPase binding) 3 [Source:HGNC Symbol;Acc:16943]	ENSCAFG00000006629	EF-hand calcium binding domain 1 [Source:HGNC Symbol;Acc:25678]
	ENSCAFG00000008152	transcription elongation factor B (SIII), polypeptide 1 (15kDa, elongin C) [Source:HGNC Symbol;Acc:11617]	ENSCAFG00000006261	mab-21-like 1 (C. elegans) [Source:HGNC Symbol;Acc:6757]	ENSCAFG00000006636	homeobox C10 [Source:HGNC Symbol;Acc:5122]
	ENSCAFG00000008166	BTB (POZ) domain containing 10 [Source:HGNC Symbol;Acc:21445]	ENSCAFG00000006403		ENSCAFG00000006764	poly (ADP-ribose) glycohydrolase [Source:HGNC Symbol;Acc:8605]
	ENSCAFG00000008546	Calcitonin receptor-stimulating peptide 1 [Source:UniProtKB/Swiss-Prot;Acc:Q75V94]	ENSCAFG00000006446	unc-51-like kinase 1 (C. elegans) [Source:HGNC Symbol;Acc:12558]	ENSCAFG00000006842	glycerol-3-phosphate acyltransferase 2, mitochondrial [Source:HGNC Symbol;Acc:27168]
	ENSCAFG00000008609	listerin E3 ubiquitin protein ligase 1 [Source:HGNC Symbol;Acc:13082]	ENSCAFG00000006468	NLR family, pyrin domain containing 6 [Source:HGNC Symbol;Acc:22944]	ENSCAFG00000006996	coiled-coil domain containing 92 [Source:HGNC Symbol;Acc:29563]
	ENSCAFG00000008703	Uncharacterized protein [Source:UniProtKB/TrEMBL;Acc:E2QSL5]	ENSCAFG00000006550	Uncharacterized protein [Source:UniProtKB/TrEMBL;Acc:F1PHJ9]	ENSCAFG00000007172	EF-hand domain family, member A1 [Source:HGNC Symbol;Acc:31830]
	ENSCAFG00000008833	acid phosphatase 2, lysosomal [Source:HGNC Symbol;Acc:123]	ENSCAFG00000006611	homeobox C4 [Source:HGNC Symbol;Acc:5126]	ENSCAFG00000007224	Uncharacterized protein [Source:UniProtKB/TrEMBL;Acc:F1PTX6]
	ENSCAFG00000008860	progestin and adipoQ receptor family member III [Source:HGNC Symbol;Acc:30130]	ENSCAFG00000006626	homeobox C8 [Source:HGNC Symbol;Acc:5129]	ENSCAFG00000007272	interleukin 36 receptor antagonist [Source:HGNC Symbol;Acc:15561]
	ENSCAFG00000008866	protein kinase C and casein kinase substrate in neurons 3 [Source:HGNC Symbol;Acc:8572]	ENSCAFG00000006977	Uncharacterized protein [Source:UniProtKB/TrEMBL;Acc:F1PQN7]	ENSCAFG00000007299	tripartite motif containing 55 [Source:HGNC Symbol;Acc:14215]
	ENSCAFG00000008933	NLR family, CARD domain containing 5 [Source:HGNC Symbol;Acc:29933]	ENSCAFG00000007081	Uncharacterized protein [Source:UniProtKB/TrEMBL;Acc:F1PTC0]	ENSCAFG00000007470	interleukin 20 receptor beta [Source:HGNC Symbol;Acc:6004]
	ENSCAFG00000008981	exocyst complex component 6B [Source:HGNC Symbol;Acc:17085]	ENSCAFG00000007152	protein tyrosine phosphatase, receptor type, G [Source:HGNC Symbol;Acc:9671]	ENSCAFG00000007502	hematopoietically expressed homeobox [Source:HGNC Symbol;Acc:4901]
	ENSCAFG00000009074	homer homolog 1 (Drosophila) [Source:HGNC Symbol;Acc:17512]	ENSCAFG00000007223	keratin 5 [Source:HGNC Symbol;Acc:6442]	ENSCAFG00000007511	Uncharacterized protein [Source:UniProtKB/TrEMBL;Acc:E2QXR3]
	ENSCAFG00000009078	runt-related transcription factor 1; translocated to, 1 (cyclin D-related) [Source:HGNC Symbol;Acc:1535]	ENSCAFG00000007272	interleukin 36 receptor antagonist [Source:HGNC Symbol;Acc:15561]	ENSCAFG00000007539	ADM Adrenomedullin Proadrenomedullin N-20 terminal peptide [Source:UniProtKB/Swiss-Prot;Acc:O77559]
	ENSCAFG00000009120	MYC induced nuclear antigen [Source:HGNC Symbol;Acc:19441]	ENSCAFG00000007293	Uncharacterized protein [Source:UniProtKB/TrEMBL;Acc:E2R474]	ENSCAFG00000007798	Uncharacterized protein [Source:UniProtKB/TrEMBL;Acc:F1PZG4]
	ENSCAFG00000009170	ATG13 autophagy related 13 homolog (S. cerevisiae) [Source:HGNC Symbol;Acc:29091]	ENSCAFG00000007416	WEE1 homolog (S. pombe) [Source:HGNC Symbol;Acc:12761]	ENSCAFG00000007830	Uncharacterized protein [Source:UniProtKB/TrEMBL;Acc:F1Q173]
	ENSCAFG00000009298	homeodomain interacting protein kinase 1 [Source:HGNC Symbol;Acc:19006]	ENSCAFG00000007448	ephrin-A5 [Source:HGNC Symbol;Acc:3225]	ENSCAFG00000007960	mab-21-like 2 (C. elegans) [Source:HGNC Symbol;Acc:6758]
	ENSCAFG00000009350	pyridine nucleotide-disulphide oxidoreductase domain 2 [Source:HGNC Symbol;Acc:23517]	ENSCAFG00000007475	sorbin and SH3 domain containing 2 [Source:HGNC Symbol;Acc:24098]	ENSCAFG00000008018	Uncharacterized protein [Source:UniProtKB/TrEMBL;Acc:E2R0T0]
	ENSCAFG00000009438		ENSCAFG00000007565	Uncharacterized protein [Source:UniProtKB/TrEMBL;Acc:F1PNT2]	ENSCAFG00000008236	Rho GTPase activating protein 11A [Source:HGNC Symbol;Acc:15783]
	ENSCAFG00000009448	Uncharacterized protein [Source:UniProtKB/TrEMBL;Acc:F1PLP1]	ENSCAFG00000007626	Uncharacterized protein [Source:UniProtKB/TrEMBL;Acc:F1Q2H5]	ENSCAFG00000008305	chromosome 21 open reading frame 91 [Source:HGNC Symbol;Acc:16459]
	ENSCAFG00000009453	ALX homeobox 4 [Source:HGNC Symbol;Acc:450]	ENSCAFG00000007826	G-protein coupled receptor 81 [Source:RefSeq peptide;Acc:NP_001138703]	ENSCAFG00000008310	zinc finger homeobox 4 [Source:HGNC Symbol;Acc:30939]
	ENSCAFG00000009458	chromosome 4 open reading frame 36 [Source:HGNC Symbol;Acc:28386]	ENSCAFG00000007843	smoothelin-like 1 [Source:HGNC Symbol;Acc:32394]	ENSCAFG00000008332
	ENSCAFG00000009634	nuclear factor of kappa light polypeptide gene enhancer in B-cells inhibitor, zeta [Source:HGNC Symbol;Acc:29805]	ENSCAFG00000008109		ENSCAFG00000008400	bax inhibitor 1 [Source:RefSeq peptide;Acc:NP_001239328]
	ENSCAFG00000009659	hairless homolog (mouse) [Source:HGNC Symbol;Acc:5172]	ENSCAFG00000008342	ATP/GTP binding protein-like 2 [Source:HGNC Symbol;Acc:26296]	ENSCAFG00000008485	mediator complex subunit 12-like [Source:HGNC Symbol;Acc:16050]
	ENSCAFG00000009667	nudix (nucleoside diphosphate linked moiety X)-type motif 18 [Source:HGNC Symbol;Acc:26194]	ENSCAFG00000008354	scavenger receptor class A, member 5 (putative) [Source:HGNC Symbol;Acc:28701]	ENSCAFG00000008523	purinergic receptor P2Y, G-protein coupled, 14 [Source:HGNC Symbol;Acc:16442]
	ENSCAFG00000009812	potassium inwardly-rectifying channel, subfamily J, member 6 [Source:HGNC Symbol;Acc:6267]	ENSCAFG00000008400	bax inhibitor 1 [Source:RefSeq peptide;Acc:NP_001239328]	ENSCAFG00000008597	Angiopoietin-2 [Source:UniProtKB/Swiss-Prot;Acc:A0A8J8]
	ENSCAFG00000009955	sorting nexin 19 [Source:HGNC Symbol;Acc:21532]	ENSCAFG00000008450	WD repeat domain 17 [Source:HGNC Symbol;Acc:16661]	ENSCAFG00000008612	platelet derived growth factor C [Source:HGNC Symbol;Acc:8801]
	ENSCAFG00000010032	hematopoietic prostaglandin D synthase [Source:RefSeq peptide;Acc:NP_001186973]	ENSCAFG00000008546	Calcitonin receptor-stimulating peptide 1 [Source:UniProtKB/Swiss-Prot;Acc:Q75V94]	ENSCAFG00000008624	starch binding domain 1 [Source:HGNC Symbol;Acc:24854]
	ENSCAFG00000010077	lymphocyte-specific protein 1 [Source:HGNC Symbol;Acc:6707]	ENSCAFG00000008550	Calcitonin receptor-stimulating peptide 2 [Source:UniProtKB/Swiss-Prot;Acc:Q75V93]	ENSCAFG00000008780	guanine monphosphate synthetase [Source:HGNC Symbol;Acc:4378]
	ENSCAFG00000010188	leucine-rich repeat containing G protein-coupled receptor 4 [Source:HGNC Symbol;Acc:13299]	ENSCAFG00000008558	sperm-associated antigen 11 variant C precursor [Source:RefSeq peptide;Acc:NP_001165015]	ENSCAFG00000008867	inter-alpha-trypsin inhibitor heavy chain 1 [Source:HGNC Symbol;Acc:6166]
	ENSCAFG00000010304	Uncharacterized protein [Source:UniProtKB/TrEMBL;Acc:F1PRM4]	ENSCAFG00000008562	Calcitonin gene-related peptide 1 [Source:UniProtKB/Swiss-Prot;Acc:Q9MYV1]	ENSCAFG00000008922	myeloid leukemia factor 1 [Source:HGNC Symbol;Acc:7125]
	ENSCAFG00000010441	iroquois homeobox 4 [Source:HGNC Symbol;Acc:6129]	ENSCAFG00000008627	acyl-CoA dehydrogenase family, member 10 [Source:HGNC Symbol;Acc:21597]	ENSCAFG00000008981	exocyst complex component 6B [Source:HGNC Symbol;Acc:17085]
	ENSCAFG00000010526	fidgetin [Source:HGNC Symbol;Acc:13285]	ENSCAFG00000008670	PTK2B protein tyrosine kinase 2 beta [Source:HGNC Symbol;Acc:9612]	ENSCAFG00000008988	Uncharacterized protein [Source:UniProtKB/TrEMBL;Acc:F1PTK7]
	ENSCAFG00000010634	pyridoxal (pyridoxine, vitamin B6) kinase [Source:HGNC Symbol;Acc:8819]	ENSCAFG00000008853	T-cell lymphoma invasion and metastasis 1 [Source:HGNC Symbol;Acc:11805]	ENSCAFG00000009014	Uncharacterized protein [Source:UniProtKB/TrEMBL;Acc:E2QSV7]
	ENSCAFG00000010684	lines homolog (Drosophila) [Source:HGNC Symbol;Acc:30922]	ENSCAFG00000008867	inter-alpha-trypsin inhibitor heavy chain 1 [Source:HGNC Symbol;Acc:6166]	ENSCAFG00000009066	myogenic differentiation 1 [Source:HGNC Symbol;Acc:7611]
	ENSCAFG00000010717	SP100 nuclear antigen [Source:HGNC Symbol;Acc:11206]	ENSCAFG00000008922	myeloid leukemia factor 1 [Source:HGNC Symbol;Acc:7125]	ENSCAFG00000009095	interferon gamma receptor 2 (interferon gamma transducer 1) [Source:HGNC Symbol;Acc:5440]
	ENSCAFG00000010803	phosphodiesterase 4D interacting protein [Source:HGNC Symbol;Acc:15580]	ENSCAFG00000008945	Uncharacterized protein [Source:UniProtKB/TrEMBL;Acc:F1PSS7]	ENSCAFG00000009111	ADP-ribosylation factor-like 6 [Source:HGNC Symbol;Acc:13210]
	ENSCAFG00000010831	soc-2 suppressor of clear homolog (C. elegans) [Source:HGNC Symbol;Acc:15454]	ENSCAFG00000008981	exocyst complex component 6B [Source:HGNC Symbol;Acc:17085]	ENSCAFG00000009133	1-acylglycerol-3-phosphate O-acyltransferase 9 [Source:HGNC Symbol;Acc:28157]
	ENSCAFG00000011180	matrix-remodelling associated 5 [Source:HGNC Symbol;Acc:7539]	ENSCAFG00000009101	zinc fingers and homeoboxes 3 [Source:HGNC Symbol;Acc:15935]	ENSCAFG00000009174	claudin domain containing 1 [Source:HGNC Symbol;Acc:1322]
	ENSCAFG00000011362	Uncharacterized protein [Source:UniProtKB/TrEMBL;Acc:F1Q0G6]	ENSCAFG00000009122	coagulation factor II (thrombin) [Source:HGNC Symbol;Acc:3535]	ENSCAFG00000009189	T-box 5 [Source:HGNC Symbol;Acc:11604]
	ENSCAFG00000011383		ENSCAFG00000009174	claudin domain containing 1 [Source:HGNC Symbol;Acc:1322]	ENSCAFG00000009190	ST3 beta-galactoside alpha-2,3-sialyltransferase 6 [Source:HGNC Symbol;Acc:18080]
	ENSCAFG00000011518	Fc receptor, IgA, IgM, high affinity [Source:HGNC Symbol;Acc:24692]	ENSCAFG00000009186	harbinger transposase derived 1 [Source:HGNC Symbol;Acc:26522]	ENSCAFG00000009266	TBC1 domain family, member 23 [Source:HGNC Symbol;Acc:25622]
	ENSCAFG00000011550	6-phosphofructo-2-kinase/fructose-2,6-biphosphatase 2 [Source:HGNC Symbol;Acc:8873]	ENSCAFG00000009195	forkhead box F2 [Source:HGNC Symbol;Acc:3810]	ENSCAFG00000009298	homeodomain interacting protein kinase 1 [Source:HGNC Symbol;Acc:19006]
	ENSCAFG00000011573	crystallin, beta B3 [Source:HGNC Symbol;Acc:2400]	ENSCAFG00000009282	cAMP responsive element binding protein 3-like 1 [Source:HGNC Symbol;Acc:18856]	ENSCAFG00000009350	pyridine nucleotide-disulphide oxidoreductase domain 2 [Source:HGNC Symbol;Acc:23517]
	ENSCAFG00000011596	molybdenum cofactor synthesis 3 [Source:HGNC Symbol;Acc:15765]	ENSCAFG00000009324	lysyl oxidase-like 4 [Source:HGNC Symbol;Acc:17171]	ENSCAFG00000009438
	ENSCAFG00000011628	paired-like homeodomain 2 [Source:HGNC Symbol;Acc:9005]	ENSCAFG00000009340	SPT2, Suppressor of Ty, domain containing 1 (S. cerevisiae) [Source:HGNC Symbol;Acc:26818]	ENSCAFG00000009645	Uncharacterized protein [Source:UniProtKB/TrEMBL;Acc:F1PG76]
	ENSCAFG00000011653		ENSCAFG00000009347	PX domain containing 1 [Source:HGNC Symbol;Acc:21361]	ENSCAFG00000009676	syndecan 4 [Source:HGNC Symbol;Acc:10661]
	ENSCAFG00000011660	myosin XVIIIB [Source:HGNC Symbol;Acc:18150]	ENSCAFG00000009394	PMS1 postmeiotic segregation increased 1 (S. cerevisiae) [Source:HGNC Symbol;Acc:9121]	ENSCAFG00000009976	T-box 15 [Source:HGNC Symbol;Acc:11594]
	ENSCAFG00000011768	serine threonine kinase 39 [Source:HGNC Symbol;Acc:17717]	ENSCAFG00000009438		ENSCAFG00000010120	RAD54-like 2 (S. cerevisiae) [Source:HGNC Symbol;Acc:29123]
	ENSCAFG00000011821	transgelin 2 [Source:HGNC Symbol;Acc:11554]	ENSCAFG00000009659	hairless homolog (mouse) [Source:HGNC Symbol;Acc:5172]	ENSCAFG00000010162	mucin 15, cell surface associated [Source:HGNC Symbol;Acc:14956]
	ENSCAFG00000011874	docking protein 5 [Source:HGNC Symbol;Acc:16173]	ENSCAFG00000009661	phosphoinositide-3-kinase, class 2, beta polypeptide [Source:HGNC Symbol;Acc:8972]	ENSCAFG00000010355	KIAA0947 [Source:HGNC Symbol;Acc:29154]
	ENSCAFG00000011913	Uncharacterized protein [Source:UniProtKB/TrEMBL;Acc:F1PFM5]	ENSCAFG00000009786	mab-21-like 3 (C. elegans) [Source:HGNC Symbol;Acc:26787]	ENSCAFG00000010397	insulin receptor substrate 1 [Source:HGNC Symbol;Acc:6125]
	ENSCAFG00000011996	transcription factor AP-2 gamma (activating enhancer binding protein 2 gamma) [Source:HGNC Symbol;Acc:11744]	ENSCAFG00000009842	Uncharacterized protein [Source:UniProtKB/TrEMBL;Acc:F1P8T7]	ENSCAFG00000010480	B and T lymphocyte associated [Source:HGNC Symbol;Acc:21087]
	ENSCAFG00000012000	tripartite motif containing 29 [Source:HGNC Symbol;Acc:17274]	ENSCAFG00000009860	bromodomain containing 7 [Source:HGNC Symbol;Acc:14310]	ENSCAFG00000010568	chromosome 3 open reading frame 17 [Source:HGNC Symbol;Acc:24496]
	ENSCAFG00000012105	UDP-N-acetyl-alpha-D-galactosamine:polypeptide N-acetylgalactosaminyltransferase 2 (GalNAc-T2) [Source:HGNC Symbol;Acc:4124]	ENSCAFG00000010001	chromosome 16 open reading frame 78 [Source:HGNC Symbol;Acc:28479]	ENSCAFG00000010589	FYVE, RhoGEF and PH domain containing 4 [Source:HGNC Symbol;Acc:19125]
	ENSCAFG00000012240	cell death-inducing DFFA-like effector b [Source:HGNC Symbol;Acc:1977]	ENSCAFG00000010162	mucin 15, cell surface associated [Source:HGNC Symbol;Acc:14956]	ENSCAFG00000010629	spindle and centriole associated protein 1 [Source:HGNC Symbol;Acc:25083]
	ENSCAFG00000012292		ENSCAFG00000010282	follicle stimulating hormone, beta polypeptide [Source:HGNC Symbol;Acc:3964]	ENSCAFG00000010765	trichoplein, keratin filament binding [Source:HGNC Symbol;Acc:28135]
	ENSCAFG00000012353	Uncharacterized protein [Source:UniProtKB/TrEMBL;Acc:E2RSE6]	ENSCAFG00000010309	myogenin (myogenic factor 4) [Source:HGNC Symbol;Acc:7612]	ENSCAFG00000010884	calcium channel, voltage-dependent, L type, alpha 1S subunit [Source:HGNC Symbol;Acc:1397]
	ENSCAFG00000012374	fibroblast growth factor receptor 2 precursor [Source:RefSeq peptide;Acc:NP_001003336]	ENSCAFG00000010313	engulfment and cell motility 2 [Source:HGNC Symbol;Acc:17233]	ENSCAFG00000010970	Uncharacterized protein [Source:UniProtKB/TrEMBL;Acc:F1Q364]
	ENSCAFG00000012410	CREB regulated transcription coactivator 3 [Source:HGNC Symbol;Acc:26148]	ENSCAFG00000010365	membrane-spanning 4-domains, subfamily A, member 4A [Source:HGNC Symbol;Acc:13371]	ENSCAFG00000010976	Uncharacterized protein [Source:UniProtKB/TrEMBL;Acc:E2RPL4]
	ENSCAFG00000012445	prospero homeobox 1 [Source:HGNC Symbol;Acc:9459]	ENSCAFG00000010480	B and T lymphocyte associated [Source:HGNC Symbol;Acc:21087]	ENSCAFG00000011047	interleukin 3 receptor, alpha (low affinity) [Source:HGNC Symbol;Acc:6012]
	ENSCAFG00000012473	sema domain, transmembrane domain (TM), and cytoplasmic domain, (semaphorin) 6C [Source:HGNC Symbol;Acc:10740]	ENSCAFG00000010487	phosphodiesterase 9A [Source:HGNC Symbol;Acc:8795]	ENSCAFG00000011234	syndecan 3 [Source:HGNC Symbol;Acc:10660]
	ENSCAFG00000012546	histone deacetylase 4 [Source:HGNC Symbol;Acc:14063]	ENSCAFG00000010576	late endosomal/lysosomal adaptor, MAPK and MTOR activator 3 [Source:HGNC Symbol;Acc:15606]	ENSCAFG00000011278	haloacid dehalogenase-like hydrolase domain containing 1 [Source:HGNC Symbol;Acc:16818]
	ENSCAFG00000012600		ENSCAFG00000010729	MAS-related GPR, member F [Source:HGNC Symbol;Acc:24828]	ENSCAFG00000011383
	ENSCAFG00000012685	plexin B1 [Source:HGNC Symbol;Acc:9103]	ENSCAFG00000010765	trichoplein, keratin filament binding [Source:HGNC Symbol;Acc:28135]	ENSCAFG00000011458	lymphoid-restricted membrane protein [Source:HGNC Symbol;Acc:6690]
	ENSCAFG00000012697	tripartite motif containing 7 [Source:HGNC Symbol;Acc:16278]	ENSCAFG00000010940	multiple C2 domains, transmembrane 2 [Source:HGNC Symbol;Acc:25636]	ENSCAFG00000011583	abhydrolase domain containing 2 [Source:HGNC Symbol;Acc:18717]
	ENSCAFG00000012742	mitochondrial fission process 1 [Source:HGNC Symbol;Acc:26945]	ENSCAFG00000011061	potassium channel tetramerisation domain containing 18 [Source:HGNC Symbol;Acc:26446]	ENSCAFG00000011606	sialidase 2 (cytosolic sialidase) [Source:HGNC Symbol;Acc:7759]
	ENSCAFG00000012883	Rho GDP dissociation inhibitor (GDI) beta [Source:HGNC Symbol;Acc:679]	ENSCAFG00000011169	chromosome 10 open reading frame 81 [Source:HGNC Symbol;Acc:26285]	ENSCAFG00000011720	aspartate beta-hydroxylase domain containing 2 [Source:HGNC Symbol;Acc:30437]
	ENSCAFG00000013150	membrane-associated ring finger (C3HC4) 10, E3 ubiquitin protein ligase [Source:HGNC Symbol;Acc:26655]	ENSCAFG00000011218		ENSCAFG00000011736	Uncharacterized protein [Source:UniProtKB/TrEMBL;Acc:E2QUZ9]
	ENSCAFG00000013368	apolipoprotein D [Source:HGNC Symbol;Acc:612]	ENSCAFG00000011229	autism susceptibility candidate 2 [Source:HGNC Symbol;Acc:14262]	ENSCAFG00000011773	chromosome 7 open reading frame 50 [Source:HGNC Symbol;Acc:22421]
	ENSCAFG00000013538	Uncharacterized protein [Source:UniProtKB/TrEMBL;Acc:E2QVR8]	ENSCAFG00000011251	Uncharacterized protein [Source:UniProtKB/TrEMBL;Acc:F1Q335]	ENSCAFG00000011874	docking protein 5 [Source:HGNC Symbol;Acc:16173]
	ENSCAFG00000014005	angiopoietin-related protein 1 precursor [Source:RefSeq peptide;Acc:NP_001103283]	ENSCAFG00000011402	Uncharacterized protein [Source:UniProtKB/TrEMBL;Acc:F1PXA5]	ENSCAFG00000011875	Uncharacterized protein [Source:UniProtKB/TrEMBL;Acc:E2QYK7]
	ENSCAFG00000014029	interleukin 1 receptor accessory protein [Source:HGNC Symbol;Acc:5995]	ENSCAFG00000011432	mitogen-activated protein kinase-activated protein kinase 2 [Source:HGNC Symbol;Acc:6887]	ENSCAFG00000011908	KIAA1598 [Source:HGNC Symbol;Acc:29319]
	ENSCAFG00000014068	zinc finger, DHHC-type containing 3 [Source:HGNC Symbol;Acc:18470]	ENSCAFG00000011550	6-phosphofructo-2-kinase/fructose-2,6-biphosphatase 2 [Source:HGNC Symbol;Acc:8873]	ENSCAFG00000011913	Uncharacterized protein [Source:UniProtKB/TrEMBL;Acc:F1PFM5]
	ENSCAFG00000014112	kinesin family member 15 [Source:HGNC Symbol;Acc:17273]	ENSCAFG00000011628	paired-like homeodomain 2 [Source:HGNC Symbol;Acc:9005]	ENSCAFG00000011984	secreted phosphoprotein 2, 24kDa [Source:HGNC Symbol;Acc:11256]
	ENSCAFG00000014374	neuronal tyrosine-phosphorylated phosphoinositide-3-kinase adaptor 1 [Source:HGNC Symbol;Acc:22009]	ENSCAFG00000011653		ENSCAFG00000012374	fibroblast growth factor receptor 2 precursor [Source:RefSeq peptide;Acc:NP_001003336]
	ENSCAFG00000014453	actin filament associated protein 1 [Source:HGNC Symbol;Acc:24017]	ENSCAFG00000011695	chromosome 11 open reading frame 63 [Source:HGNC Symbol;Acc:26288]	ENSCAFG00000012436	cadherin 4, type 1, R-cadherin (retinal) [Source:HGNC Symbol;Acc:1763]
	ENSCAFG00000014503	T-box 1 [Source:HGNC Symbol;Acc:11592]	ENSCAFG00000011729	Hermansky-Pudlak syndrome 4 [Source:HGNC Symbol;Acc:15844]	ENSCAFG00000012493	6-phosphofructo-2-kinase/fructose-2,6-biphosphatase 4 [Source:HGNC Symbol;Acc:8875]
	ENSCAFG00000014696	alkB, alkylation repair homolog 8 (E. coli) [Source:HGNC Symbol;Acc:25189]	ENSCAFG00000011773	chromosome 7 open reading frame 50 [Source:HGNC Symbol;Acc:22421]	ENSCAFG00000012550	Sp5 transcription factor [Source:HGNC Symbol;Acc:14529]
	ENSCAFG00000014700	myoneurin [Source:HGNC Symbol;Acc:14955]	ENSCAFG00000011793	Fc receptor-like 6 [Source:HGNC Symbol;Acc:31910]	ENSCAFG00000012730	IQ motif containing G [Source:HGNC Symbol;Acc:25251]
	ENSCAFG00000014787	Uncharacterized protein [Source:UniProtKB/TrEMBL;Acc:E2QS42]	ENSCAFG00000011817	collagen, type XVIII, alpha 1 [Source:HGNC Symbol;Acc:2195]	ENSCAFG00000012775	Uncharacterized protein [Source:UniProtKB/TrEMBL;Acc:E2R2F8]
	ENSCAFG00000014845	family with sequence similarity 193, member A [Source:HGNC Symbol;Acc:16822]	ENSCAFG00000011859	SPC25, NDC80 kinetochore complex component, homolog (S. cerevisiae) [Source:HGNC Symbol;Acc:24031]	ENSCAFG00000012875	F-box and WD repeat domain containing 12 [Source:HGNC Symbol;Acc:20729]
	ENSCAFG00000014924	Myocilin [Source:UniProtKB/Swiss-Prot;Acc:Q2PT31]	ENSCAFG00000011908	KIAA1598 [Source:HGNC Symbol;Acc:29319]	ENSCAFG00000012955	Uncharacterized protein [Source:UniProtKB/TrEMBL;Acc:E2REQ9]
	ENSCAFG00000015049	cytidine deaminase [Source:HGNC Symbol;Acc:1712]	ENSCAFG00000011913	Uncharacterized protein [Source:UniProtKB/TrEMBL;Acc:F1PFM5]	ENSCAFG00000013037	guanylate cyclase 2C (heat stable enterotoxin receptor) [Source:HGNC Symbol;Acc:4688]
	ENSCAFG00000015126	SCY1-like 3 (S. cerevisiae) [Source:HGNC Symbol;Acc:19285]	ENSCAFG00000011933	IMP (inosine 5'-monophosphate) dehydrogenase 2 [Source:HGNC Symbol;Acc:6053]	ENSCAFG00000013062	Uncharacterized protein [Source:UniProtKB/TrEMBL;Acc:F1P803]
	ENSCAFG00000015372	cytoplasmic polyadenylation element binding protein 2 [Source:HGNC Symbol;Acc:21745]	ENSCAFG00000011963	transmembrane protein 136 [Source:HGNC Symbol;Acc:28280]	ENSCAFG00000013221	Uncharacterized protein [Source:UniProtKB/TrEMBL;Acc:F1PG43]
	ENSCAFG00000015594	nuclear RNA export factor 1 [Source:HGNC Symbol;Acc:8071]	ENSCAFG00000011984	secreted phosphoprotein 2, 24kDa [Source:HGNC Symbol;Acc:11256]	ENSCAFG00000013264
	ENSCAFG00000015768	peptidyl arginine deiminase, type IV [Source:HGNC Symbol;Acc:18368]	ENSCAFG00000011996	transcription factor AP-2 gamma (activating enhancer binding protein 2 gamma) [Source:HGNC Symbol;Acc:11744]	ENSCAFG00000013447	homeobox D10 [Source:HGNC Symbol;Acc:5133]
	ENSCAFG00000015843	phospholipase D2 [Source:HGNC Symbol;Acc:9068]	ENSCAFG00000012052	isocitrate dehydrogenase 2 (NADP+), mitochondrial [Source:HGNC Symbol;Acc:5383]	ENSCAFG00000013452	homeobox D4 [Source:HGNC Symbol;Acc:5138]
	ENSCAFG00000016005	mitogen-activated protein kinase 3 [Source:RefSeq peptide;Acc:NP_001238964]	ENSCAFG00000012182	Protein-glutamine gamma-glutamyltransferase K [Source:UniProtKB/Swiss-Prot;Acc:Q9GLK0]	ENSCAFG00000013467	NADPH--cytochrome P450 reductase [Source:RefSeq peptide;Acc:NP_001171276]
	ENSCAFG00000016010	fascin homolog 1, actin-bundling protein (Strongylocentrotus purpuratus) [Source:HGNC Symbol;Acc:11148]	ENSCAFG00000012219	growth arrest-specific 2 like 1 [Source:HGNC Symbol;Acc:16955]	ENSCAFG00000013484	Uncharacterized protein [Source:UniProtKB/TrEMBL;Acc:E2RNF1]
	ENSCAFG00000016089	poly (ADP-ribose) polymerase 1 [Source:HGNC Symbol;Acc:270]	ENSCAFG00000012240	cell death-inducing DFFA-like effector b [Source:HGNC Symbol;Acc:1977]	ENSCAFG00000013506	nuclear factor (erythroid-derived 2)-like 2 [Source:HGNC Symbol;Acc:7782]
	ENSCAFG00000016122	zinc finger and BTB domain containing 17 [Source:HGNC Symbol;Acc:12936]	ENSCAFG00000012255	RAB17, member RAS oncogene family [Source:HGNC Symbol;Acc:16523]	ENSCAFG00000013668	Uncharacterized protein [Source:UniProtKB/TrEMBL;Acc:F1PXF8]
	ENSCAFG00000016178	Uncharacterized protein [Source:UniProtKB/TrEMBL;Acc:F1PIK8]	ENSCAFG00000012374	fibroblast growth factor receptor 2 precursor [Source:RefSeq peptide;Acc:NP_001003336]	ENSCAFG00000013729	oviductal glycoprotein 1, 120kDa [Source:HGNC Symbol;Acc:8524]
	ENSCAFG00000016273	transmembrane protein 95 [Source:HGNC Symbol;Acc:27898]	ENSCAFG00000012436	cadherin 4, type 1, R-cadherin (retinal) [Source:HGNC Symbol;Acc:1763]	ENSCAFG00000013773	breakpoint cluster region [Source:HGNC Symbol;Acc:1014]
	ENSCAFG00000016352		ENSCAFG00000012518	LSM14B, SCD6 homolog B (S. cerevisiae) [Source:HGNC Symbol;Acc:15887]	ENSCAFG00000013904	B-cell CLL/lymphoma 6 [Source:HGNC Symbol;Acc:1001]
	ENSCAFG00000016463	MAD1 mitotic arrest deficient-like 1 (yeast) [Source:HGNC Symbol;Acc:6762]	ENSCAFG00000012546	histone deacetylase 4 [Source:HGNC Symbol;Acc:14063]	ENSCAFG00000013988	KIAA1024 [Source:HGNC Symbol;Acc:29172]
	ENSCAFG00000016770	hydroxy-delta-5-steroid dehydrogenase, 3 beta- and steroid delta-isomerase 7 [Source:HGNC Symbol;Acc:18324]	ENSCAFG00000012697	tripartite motif containing 7 [Source:HGNC Symbol;Acc:16278]	ENSCAFG00000014276	transmembrane and ubiquitin-like domain containing 2 [Source:HGNC Symbol;Acc:28459]
	ENSCAFG00000016847	Osteocalcin [Source:UniProtKB/Swiss-Prot;Acc:P81455]	ENSCAFG00000012730	IQ motif containing G [Source:HGNC Symbol;Acc:25251]	ENSCAFG00000014575	tensin 1 [Source:HGNC Symbol;Acc:11973]
	ENSCAFG00000016852	homeobox B5 [Source:HGNC Symbol;Acc:5116]	ENSCAFG00000012955	Uncharacterized protein [Source:UniProtKB/TrEMBL;Acc:E2REQ9]	ENSCAFG00000014598	H6 family homeobox 1 [Source:HGNC Symbol;Acc:5017]
	ENSCAFG00000016854	homeobox B6 [Source:HGNC Symbol;Acc:5117]	ENSCAFG00000012972	ADP-ribosyltransferase 4 (Dombrock blood group) [Source:HGNC Symbol;Acc:726]	ENSCAFG00000014615	Uncharacterized protein [Source:UniProtKB/TrEMBL;Acc:F1PAH5]
	ENSCAFG00000016867	homeobox B9 [Source:HGNC Symbol;Acc:5120]	ENSCAFG00000013175	galactose-3-O-sulfotransferase 2 [Source:HGNC Symbol;Acc:24869]	ENSCAFG00000014641	regulator of G-protein signaling 12 [Source:HGNC Symbol;Acc:9994]
	ENSCAFG00000017009	nuclear factor I/X (CCAAT-binding transcription factor) [Source:HGNC Symbol;Acc:7788]	ENSCAFG00000013191	neuropilin 2 [Source:HGNC Symbol;Acc:8005]	ENSCAFG00000014696	alkB, alkylation repair homolog 8 (E. coli) [Source:HGNC Symbol;Acc:25189]
	ENSCAFG00000017285	type II iodothyronine deiodinase [Source:RefSeq peptide;Acc:NP_001116117]	ENSCAFG00000013259	NUF2, NDC80 kinetochore complex component, homolog (S. cerevisiae) [Source:HGNC Symbol;Acc:14621]	ENSCAFG00000014983	solute carrier family 2 (facilitated glucose transporter), member 2 [Source:HGNC Symbol;Acc:11006]
	ENSCAFG00000017318	Uncharacterized protein [Source:UniProtKB/TrEMBL;Acc:F1PVV9]	ENSCAFG00000013436	homeobox D11 [Source:HGNC Symbol;Acc:5134]	ENSCAFG00000015213	signal transducer and activator of transcription 3 (acute-phase response factor) [Source:HGNC Symbol;Acc:11364]
	ENSCAFG00000017365	transmembrane protein 100 [Source:HGNC Symbol;Acc:25607]	ENSCAFG00000013447	homeobox D10 [Source:HGNC Symbol;Acc:5133]	ENSCAFG00000015217	Uncharacterized protein [Source:UniProtKB/TrEMBL;Acc:F1PN97]
	ENSCAFG00000017684	goosecoid homeobox [Source:HGNC Symbol;Acc:4612]	ENSCAFG00000013452	homeobox D4 [Source:HGNC Symbol;Acc:5138]	ENSCAFG00000015372	cytoplasmic polyadenylation element binding protein 2 [Source:HGNC Symbol;Acc:21745]
	ENSCAFG00000017714	chromosome 14 open reading frame 49 [Source:HGNC Symbol;Acc:19861]	ENSCAFG00000013467	NADPH--cytochrome P450 reductase [Source:RefSeq peptide;Acc:NP_001171276]	ENSCAFG00000015446	Uncharacterized protein [Source:UniProtKB/TrEMBL;Acc:E2R8Y7]
	ENSCAFG00000017807	crystallin, mu [Source:HGNC Symbol;Acc:2418]	ENSCAFG00000013484	Uncharacterized protein [Source:UniProtKB/TrEMBL;Acc:E2RNF1]	ENSCAFG00000015627	SIX homeobox 4 [Source:HGNC Symbol;Acc:10890]
	ENSCAFG00000017831	cyclin K [Source:HGNC Symbol;Acc:1596]	ENSCAFG00000013506	nuclear factor (erythroid-derived 2)-like 2 [Source:HGNC Symbol;Acc:7782]	ENSCAFG00000015705	msh homeobox 1 [Source:HGNC Symbol;Acc:7391]
	ENSCAFG00000017872	intercellular adhesion molecule 5, telencephalin [Source:HGNC Symbol;Acc:5348]	ENSCAFG00000013670	microtubule-associated protein tau [Source:RefSeq peptide;Acc:NP_001104271]	ENSCAFG00000015727	Rho guanine nucleotide exchange factor (GEF) 10-like [Source:HGNC Symbol;Acc:25540]
	ENSCAFG00000017891	delta(4)-desaturase, sphingolipid 2 [Source:HGNC Symbol;Acc:20113]	ENSCAFG00000013693	Uncharacterized protein [Source:UniProtKB/TrEMBL;Acc:F1PXC6]	ENSCAFG00000015861	family with sequence similarity 213, member A [Source:HGNC Symbol;Acc:28651]
	ENSCAFG00000017921	chromosome 19 open reading frame 66 [Source:HGNC Symbol;Acc:25649]	ENSCAFG00000013701	dual oxidase maturation factor 2 [Source:HGNC Symbol;Acc:32698]	ENSCAFG00000016342	protocadherin 7 [Source:HGNC Symbol;Acc:8659]
	ENSCAFG00000017933	Uncharacterized protein [Source:UniProtKB/TrEMBL;Acc:E2RFH8]	ENSCAFG00000013729	oviductal glycoprotein 1, 120kDa [Source:HGNC Symbol;Acc:8524]	ENSCAFG00000016363	Podoplanin [Source:UniProtKB/Swiss-Prot;Acc:Q95152]
	ENSCAFG00000017948	protein phosphatase 2, regulatory subunit B', gamma [Source:HGNC Symbol;Acc:9311]	ENSCAFG00000013988	KIAA1024 [Source:HGNC Symbol;Acc:29172]	ENSCAFG00000016460
	ENSCAFG00000018042	sorting nexin 33 [Source:HGNC Symbol;Acc:28468]	ENSCAFG00000014025	Uncharacterized protein [Source:UniProtKB/TrEMBL;Acc:F1PIJ7]	ENSCAFG00000016696	Transmembrane emp24 domain-containing protein 11 [Source:UniProtKB/Swiss-Prot;Acc:P27869]
	ENSCAFG00000018163	calcium/calmodulin-dependent protein kinase II alpha [Source:HGNC Symbol;Acc:1460]	ENSCAFG00000014159	TBC1 domain family, member 2B [Source:HGNC Symbol;Acc:29183]	ENSCAFG00000016779	homeobox protein Nkx-2.5 [Source:RefSeq peptide;Acc:NP_001010959]
	ENSCAFG00000018389	heat shock 27kDa protein 3 [Source:HGNC Symbol;Acc:5248]	ENSCAFG00000014163	ubiquitin-conjugating enzyme E2E 3 [Source:HGNC Symbol;Acc:12479]	ENSCAFG00000016807	secernin 2 [Source:HGNC Symbol;Acc:30381]
	ENSCAFG00000018408	BRF1 homolog, subunit of RNA polymerase III transcription initiation factor IIIB (S. cerevisiae) [Source:HGNC Symbol;Acc:11551]	ENSCAFG00000014288	Uncharacterized protein [Source:UniProtKB/TrEMBL;Acc:E2RRD7]	ENSCAFG00000016860	homeobox B8 [Source:HGNC Symbol;Acc:5119]
	ENSCAFG00000018440	Uncharacterized protein [Source:UniProtKB/TrEMBL;Acc:E2RE67]	ENSCAFG00000014441	DnaJ (Hsp40) homolog, subfamily B, member 12 [Source:HGNC Symbol;Acc:14891]	ENSCAFG00000016867	homeobox B9 [Source:HGNC Symbol;Acc:5120]
	ENSCAFG00000018445	chromosome 14 open reading frame 80 [Source:HGNC Symbol;Acc:20127]	ENSCAFG00000014480	Uncharacterized protein [Source:UniProtKB/TrEMBL;Acc:F1PFD3]	ENSCAFG00000017057	Rho guanine nucleotide exchange factor (GEF) 15 [Source:HGNC Symbol;Acc:15590]
	ENSCAFG00000018465	poly (ADP-ribose) polymerase family, member 8 [Source:HGNC Symbol;Acc:26124]	ENSCAFG00000014503	T-box 1 [Source:HGNC Symbol;Acc:11592]	ENSCAFG00000017128	chromosome 14 open reading frame 118 [Source:HGNC Symbol;Acc:20210]
	ENSCAFG00000018534	Uncharacterized protein [Source:UniProtKB/TrEMBL;Acc:F1Q3P1]	ENSCAFG00000014598	H6 family homeobox 1 [Source:HGNC Symbol;Acc:5017]	ENSCAFG00000017152	chromosome 14 open reading frame 166B [Source:HGNC Symbol;Acc:23346]
	ENSCAFG00000018594	Uncharacterized protein [Source:UniProtKB/TrEMBL;Acc:E2RGV3]	ENSCAFG00000014696	alkB, alkylation repair homolog 8 (E. coli) [Source:HGNC Symbol;Acc:25189]	ENSCAFG00000017216	Tu translation elongation factor, mitochondrial [Source:HGNC Symbol;Acc:12420]
	ENSCAFG00000018630	CD70 molecule [Source:HGNC Symbol;Acc:11937]	ENSCAFG00000014790		ENSCAFG00000017293	centrosomal protein 128kDa [Source:HGNC Symbol;Acc:20359]
	ENSCAFG00000018746	Calcyphosin [Source:UniProtKB/Swiss-Prot;Acc:P10463]	ENSCAFG00000015440	protein phosphatase, Mg2+/Mn2+ dependent, 1F [Source:HGNC Symbol;Acc:19388]	ENSCAFG00000017382	Uncharacterized protein [Source:UniProtKB/TrEMBL;Acc:F1PTF8]
	ENSCAFG00000018816	retinoic acid induced 14 [Source:HGNC Symbol;Acc:14873]	ENSCAFG00000015468	Taste receptor type 1 member 2 [Source:UniProtKB/Swiss-Prot;Acc:Q49HI0]	ENSCAFG00000017527	sushi-repeat containing protein, X-linked 2 [Source:HGNC Symbol;Acc:30668]
	ENSCAFG00000018920	C-type lectin domain family 16, member A [Source:HGNC Symbol;Acc:29013]	ENSCAFG00000015552	nucleoporin 88kDa [Source:HGNC Symbol;Acc:8067]	ENSCAFG00000017541	chromosome 17 open reading frame 47 [Source:HGNC Symbol;Acc:26844]
	ENSCAFG00000018934	ubiquitin-like with PHD and ring finger domains 1 [Source:HGNC Symbol;Acc:12556]	ENSCAFG00000015754	Pulmonary surfactant-associated protein A [Source:UniProtKB/Swiss-Prot;Acc:P06908]	ENSCAFG00000017638	Uncharacterized protein [Source:UniProtKB/TrEMBL;Acc:F1PHT2]
	ENSCAFG00000018938	family with sequence similarity 18, member A [Source:HGNC Symbol;Acc:20398]	ENSCAFG00000015766	microtubule-associated protein 1 light chain 3 gamma [Source:HGNC Symbol;Acc:13353]	ENSCAFG00000017684	goosecoid homeobox [Source:HGNC Symbol;Acc:4612]
	ENSCAFG00000019028	cadherin 12, type 2 (N-cadherin 2) [Source:HGNC Symbol;Acc:1751]	ENSCAFG00000015863	glycolipid transfer protein domain containing 2 [Source:HGNC Symbol;Acc:33756]	ENSCAFG00000017898
	ENSCAFG00000019082	RNA binding protein, fox-1 homolog (C. elegans) 1 [Source:HGNC Symbol;Acc:18222]	ENSCAFG00000015866	vitelline membrane outer layer 1 homolog (chicken) [Source:HGNC Symbol;Acc:30387]	ENSCAFG00000018024	trafficking protein particle complex 8 [Source:HGNC Symbol;Acc:29169]
	ENSCAFG00000019147	PAS domain containing 1 [Source:HGNC Symbol;Acc:20686]	ENSCAFG00000015898	RNA-binding protein 47 [Source:UniProtKB/Swiss-Prot;Acc:Q9XSR3]	ENSCAFG00000018109
	ENSCAFG00000019214	calmodulin-like 6 [Source:HGNC Symbol;Acc:24193]	ENSCAFG00000016089	poly (ADP-ribose) polymerase 1 [Source:HGNC Symbol;Acc:270]	ENSCAFG00000018197	Uncharacterized protein [Source:UniProtKB/TrEMBL;Acc:F1PB44]
	ENSCAFG00000019224	vasorin [Source:HGNC Symbol;Acc:18517]	ENSCAFG00000016204	WD repeat and FYVE domain containing 1 [Source:HGNC Symbol;Acc:20451]	ENSCAFG00000018322	leucine rich repeat containing 8 family, member E [Source:HGNC Symbol;Acc:26272]
	ENSCAFG00000019257	hypermethylated in cancer 1 [Source:HGNC Symbol;Acc:4909]	ENSCAFG00000016332	CD5 molecule [Source:HGNC Symbol;Acc:1685]	ENSCAFG00000018398
	ENSCAFG00000019355	pleckstrin homology domain containing, family N member 1 [Source:HGNC Symbol;Acc:25284]	ENSCAFG00000016494	coiled-coil domain containing 149 [Source:HGNC Symbol;Acc:25405]	ENSCAFG00000018449	ISL LIM homeobox 1 [Source:HGNC Symbol;Acc:6132]
	ENSCAFG00000019455	REX1, RNA exonuclease 1 homolog (S. cerevisiae) [Source:HGNC Symbol;Acc:24616]	ENSCAFG00000016543	myosin light chain, phosphorylatable, fast skeletal muscle [Source:HGNC Symbol;Acc:29824]	ENSCAFG00000018521	fibroblast growth factor 10 [Source:HGNC Symbol;Acc:3666]
	ENSCAFG00000019734	phosphatidic acid phosphatase type 2C [Source:HGNC Symbol;Acc:9230]	ENSCAFG00000016637		ENSCAFG00000018671
	ENSCAFG00000019770	ligand dependent nuclear receptor interacting factor 1 [Source:HGNC Symbol;Acc:30299]	ENSCAFG00000016696	Transmembrane emp24 domain-containing protein 11 [Source:UniProtKB/Swiss-Prot;Acc:P27869]	ENSCAFG00000018712
	ENSCAFG00000019807	Uncharacterized protein [Source:UniProtKB/TrEMBL;Acc:F2Z4P1]	ENSCAFG00000016810	Sp6 transcription factor [Source:HGNC Symbol;Acc:14530]	ENSCAFG00000018737	adenomatosis polyposis coli down-regulated 1 [Source:HGNC Symbol;Acc:15718]
	ENSCAFG00000019817	Uncharacterized protein [Source:UniProtKB/TrEMBL;Acc:E2R4H9]	ENSCAFG00000016849	homeobox B4 [Source:HGNC Symbol;Acc:5115]	ENSCAFG00000018816	retinoic acid induced 14 [Source:HGNC Symbol;Acc:14873]
	ENSCAFG00000019838	Uncharacterized protein [Source:UniProtKB/TrEMBL;Acc:F1P6M9]	ENSCAFG00000016852	homeobox B5 [Source:HGNC Symbol;Acc:5116]	ENSCAFG00000018880	centrosomal protein 192kDa [Source:HGNC Symbol;Acc:25515]
	ENSCAFG00000019839	proline/serine-rich coiled-coil 1 [Source:HGNC Symbol;Acc:24472]	ENSCAFG00000016860	homeobox B8 [Source:HGNC Symbol;Acc:5119]	ENSCAFG00000018955	chromosome 1 open reading frame 168 [Source:HGNC Symbol;Acc:27295]
	ENSCAFG00000019852	core-binding factor, runt domain, alpha subunit 2; translocated to, 3 [Source:HGNC Symbol;Acc:1537]	ENSCAFG00000016867	homeobox B9 [Source:HGNC Symbol;Acc:5120]	ENSCAFG00000019045	Uncharacterized protein [Source:UniProtKB/TrEMBL;Acc:F1Q392]
	ENSCAFG00000019939	zinc finger, DHHC-type containing 7 [Source:HGNC Symbol;Acc:18459]	ENSCAFG00000017216	Tu translation elongation factor, mitochondrial [Source:HGNC Symbol;Acc:12420]	ENSCAFG00000019073	Uncharacterized protein [Source:UniProtKB/TrEMBL;Acc:F1Q329]
	ENSCAFG00000020028	leucine rich repeat containing 8 family, member A [Source:HGNC Symbol;Acc:19027]	ENSCAFG00000017318	Uncharacterized protein [Source:UniProtKB/TrEMBL;Acc:F1PVV9]	ENSCAFG00000019250	reticulon 4 receptor-like 1 [Source:HGNC Symbol;Acc:21329]
	ENSCAFG00000020161	KIAA1107 [Source:HGNC Symbol;Acc:29192]	ENSCAFG00000017439	ubiquitin specific peptidase 43 [Source:HGNC Symbol;Acc:20072]	ENSCAFG00000019268	SLX4 structure-specific endonuclease subunit homolog (S. cerevisiae) [Source:HGNC Symbol;Acc:23845]
	ENSCAFG00000020364	tubulin polymerization-promoting protein family member 3 [Source:HGNC Symbol;Acc:24162]	ENSCAFG00000017805	chromosome 15 open reading frame 60 [Source:HGNC Symbol;Acc:25065]	ENSCAFG00000019420	DOT1-like, histone H3 methyltransferase (S. cerevisiae) [Source:HGNC Symbol;Acc:24948]
	ENSCAFG00000020410	leucine-rich repeats and IQ motif containing 3 [Source:HGNC Symbol;Acc:28318]	ENSCAFG00000018045	nuclear transport factor 2-like export factor 2 [Source:HGNC Symbol;Acc:18151]	ENSCAFG00000019444	exonuclease 3'-5' domain containing 3 [Source:HGNC Symbol;Acc:26023]
	ENSCAFG00000020445	cfa-let-7e [Source:miRBase;Acc:MI0008004]	ENSCAFG00000018133	synergin, gamma [Source:HGNC Symbol;Acc:557]	ENSCAFG00000019476	NADH dehydrogenase (ubiquinone) 1 beta subcomplex, 10, 22kDa [Source:HGNC Symbol;Acc:7696]
	ENSCAFG00000020451	cfa-mir-185 [Source:miRBase;Acc:MI0008065]	ENSCAFG00000018197	Uncharacterized protein [Source:UniProtKB/TrEMBL;Acc:F1PB44]	ENSCAFG00000019480	ribosomal protein L3-like [Source:HGNC Symbol;Acc:10351]
	ENSCAFG00000020452	cfa-mir-29a [Source:miRBase;Acc:MI0008022]	ENSCAFG00000018199	Uncharacterized protein [Source:UniProtKB/TrEMBL;Acc:F1PB39]	ENSCAFG00000019513	mitogen-activated protein kinase 8 interacting protein 3 [Source:HGNC Symbol;Acc:6884]
	ENSCAFG00000020562	cfa-mir-196a-2 [Source:miRBase;Acc:MI0008068]	ENSCAFG00000018316	ecotropic viral integration site 5-like [Source:HGNC Symbol;Acc:30464]	ENSCAFG00000019676	ERBB receptor feedback inhibitor 1 [Source:HGNC Symbol;Acc:18185]
	ENSCAFG00000020595	cfa-mir-199-2 [Source:miRBase;Acc:MI0008124]	ENSCAFG00000018389	heat shock 27kDa protein 3 [Source:HGNC Symbol;Acc:5248]	ENSCAFG00000019915	forkhead box L1 [Source:HGNC Symbol;Acc:3817]
	ENSCAFG00000020607	cfa-mir-196b [Source:miRBase;Acc:MI0008016]	ENSCAFG00000018398		ENSCAFG00000019967	membrane-bound transcription factor peptidase, site 1 [Source:HGNC Symbol;Acc:15456]
	ENSCAFG00000020642	cfa-mir-10 [Source:miRBase;Acc:MI0008161]	ENSCAFG00000018449	ISL LIM homeobox 1 [Source:HGNC Symbol;Acc:6132]	ENSCAFG00000020174	FtsJ methyltransferase domain containing 1 [Source:HGNC Symbol;Acc:25635]
	ENSCAFG00000021058	U6 spliceosomal RNA [Source:RFAM;Acc:RF00026]	ENSCAFG00000018816	retinoic acid induced 14 [Source:HGNC Symbol;Acc:14873]	ENSCAFG00000020208	golgin A1 [Source:HGNC Symbol;Acc:4424]
	ENSCAFG00000021169	U2 spliceosomal RNA [Source:RFAM;Acc:RF00004]	ENSCAFG00000018934	ubiquitin-like with PHD and ring finger domains 1 [Source:HGNC Symbol;Acc:12556]	ENSCAFG00000020286	chromosome 1 open reading frame 52 [Source:HGNC Symbol;Acc:24871]
	ENSCAFG00000021624	U6 spliceosomal RNA [Source:RFAM;Acc:RF00026]	ENSCAFG00000019114	Epstein-Barr virus induced 3 [Source:HGNC Symbol;Acc:3129]	ENSCAFG00000020291	cirrhosis, autosomal recessive 1A (cirhin) [Source:HGNC Symbol;Acc:1983]
	ENSCAFG00000021760	5S ribosomal RNA [Source:RFAM;Acc:RF00001]	ENSCAFG00000019214	calmodulin-like 6 [Source:HGNC Symbol;Acc:24193]	ENSCAFG00000020340	EGF, latrophilin and seven transmembrane domain containing 1 [Source:HGNC Symbol;Acc:20822]
	ENSCAFG00000022858	cfa-mir-503 [Source:miRBase;Acc:MI0008170]	ENSCAFG00000019257	hypermethylated in cancer 1 [Source:HGNC Symbol;Acc:4909]	ENSCAFG00000020345	prostaglandin F2-alpha receptor [Source:RefSeq peptide;Acc:NP_001041562]
	ENSCAFG00000022943		ENSCAFG00000019313	ubiquitin-conjugating enzyme E2, J2 [Source:HGNC Symbol;Acc:19268]	ENSCAFG00000020392	Rab geranylgeranyltransferase, beta subunit [Source:HGNC Symbol;Acc:9796]
	ENSCAFG00000023119	tubulin tyrosine ligase-like family, member 2 [Source:HGNC Symbol;Acc:21211]	ENSCAFG00000019416	pantothenate kinase 4 [Source:HGNC Symbol;Acc:19366]	ENSCAFG00000020562	cfa-mir-196a-2 [Source:miRBase;Acc:MI0008068]
	ENSCAFG00000023153	coiled-coil domain containing 152 [Source:HGNC Symbol;Acc:34438]	ENSCAFG00000019448	family with sequence similarity 108, member A1 [Source:HGNC Symbol;Acc:28756]	ENSCAFG00000020593	cfa-mir-365-1 [Source:miRBase;Acc:MI0001657]
	ENSCAFG00000023233	phospholipase A2, group IIE [Source:HGNC Symbol;Acc:13414]	ENSCAFG00000019471	actin-related protein T2 [Source:HGNC Symbol;Acc:24026]	ENSCAFG00000020607	cfa-mir-196b [Source:miRBase;Acc:MI0008016]
	ENSCAFG00000023410	chromosome 19 open reading frame 21 [Source:HGNC Symbol;Acc:27000]	ENSCAFG00000019476	NADH dehydrogenase (ubiquinone) 1 beta subcomplex, 10, 22kDa [Source:HGNC Symbol;Acc:7696]	ENSCAFG00000020641	cfa-mir-15b [Source:miRBase;Acc:MI0008083]
	ENSCAFG00000023432	protocadherin alpha 1 [Source:HGNC Symbol;Acc:8663]	ENSCAFG00000019480	ribosomal protein L3-like [Source:HGNC Symbol;Acc:10351]	ENSCAFG00000020758	U4 spliceosomal RNA [Source:RFAM;Acc:RF00015]
	ENSCAFG00000023522	Uncharacterized protein [Source:UniProtKB/TrEMBL;Acc:E2QVX8]	ENSCAFG00000019487	transcription factor 3 (E2A immunoglobulin enhancer binding factors E12/E47) [Source:HGNC Symbol;Acc:11633]	ENSCAFG00000021204	U6 spliceosomal RNA [Source:RFAM;Acc:RF00026]
	ENSCAFG00000023567	Uncharacterized protein [Source:UniProtKB/TrEMBL;Acc:F1P6R9]	ENSCAFG00000019513	mitogen-activated protein kinase 8 interacting protein 3 [Source:HGNC Symbol;Acc:6884]	ENSCAFG00000021357	Small nucleolar RNA SNORD45 [Source:RFAM;Acc:RF00279]
	ENSCAFG00000023651	Uncharacterized protein [Source:UniProtKB/TrEMBL;Acc:F1PEU0]	ENSCAFG00000019629	STIP1 homology and U-box containing protein 1, E3 ubiquitin protein ligase [Source:HGNC Symbol;Acc:11427]	ENSCAFG00000021569	Small nucleolar RNA SNORD45 [Source:RFAM;Acc:RF00279]
	ENSCAFG00000023692	Uncharacterized protein [Source:UniProtKB/TrEMBL;Acc:F1PUQ6]	ENSCAFG00000019676	ERBB receptor feedback inhibitor 1 [Source:HGNC Symbol;Acc:18185]	ENSCAFG00000021718	Small nucleolar RNA U3 [Source:RFAM;Acc:RF00012]
	ENSCAFG00000024057	Uncharacterized protein [Source:UniProtKB/TrEMBL;Acc:F1PUD5]	ENSCAFG00000019680	transmembrane protein 8A [Source:HGNC Symbol;Acc:17205]	ENSCAFG00000021924	U6 spliceosomal RNA [Source:RFAM;Acc:RF00026]
	ENSCAFG00000024061	Uncharacterized protein [Source:UniProtKB/TrEMBL;Acc:F1PV18]	ENSCAFG00000019798	colony stimulating factor 1 (macrophage) [Source:HGNC Symbol;Acc:2432]	ENSCAFG00000022128	U4 spliceosomal RNA [Source:RFAM;Acc:RF00015]
	ENSCAFG00000024335	zinc finger and BTB domain containing 7A [Source:HGNC Symbol;Acc:18078]	ENSCAFG00000019871	chloride channel CLIC-like 1 [Source:HGNC Symbol;Acc:29675]	ENSCAFG00000022894	U6 spliceosomal RNA [Source:RFAM;Acc:RF00026]
	ENSCAFG00000024383	Uncharacterized protein [Source:UniProtKB/TrEMBL;Acc:F1PH68]	ENSCAFG00000019963	formin binding protein 1 [Source:HGNC Symbol;Acc:17069]	ENSCAFG00000022922	U6 spliceosomal RNA [Source:RFAM;Acc:RF00026]
	ENSCAFG00000024418	ring finger protein 224 [Source:HGNC Symbol;Acc:41912]	ENSCAFG00000019984	ankyrin repeat and SOCS box containing 6 [Source:HGNC Symbol;Acc:17181]	ENSCAFG00000023001	U6 spliceosomal RNA [Source:RFAM;Acc:RF00026]
	ENSCAFG00000024616	Uncharacterized protein [Source:UniProtKB/TrEMBL;Acc:E2REJ1]	ENSCAFG00000020006	beta-carotene 15,15'-monooxygenase 1 [Source:HGNC Symbol;Acc:13815]	ENSCAFG00000023140	Uncharacterized protein [Source:UniProtKB/TrEMBL;Acc:F1PZV9]
	ENSCAFG00000024747	Uncharacterized protein [Source:UniProtKB/TrEMBL;Acc:E2RI05]	ENSCAFG00000020104	calponin 3, acidic [Source:HGNC Symbol;Acc:2157]	ENSCAFG00000023151	GATA binding protein 6 [Source:HGNC Symbol;Acc:4174]
	ENSCAFG00000024944	Uncharacterized protein [Source:UniProtKB/TrEMBL;Acc:F1PQR4]	ENSCAFG00000020132	alanyl-tRNA synthetase [Source:HGNC Symbol;Acc:20]	ENSCAFG00000023203	protocadherin alpha 10 [Source:HGNC Symbol;Acc:8664]
	ENSCAFG00000024987	Uncharacterized protein [Source:UniProtKB/TrEMBL;Acc:E2RAB5]	ENSCAFG00000020291	cirrhosis, autosomal recessive 1A (cirhin) [Source:HGNC Symbol;Acc:1983]	ENSCAFG00000023233	phospholipase A2, group IIE [Source:HGNC Symbol;Acc:13414]
	ENSCAFG00000024988	frizzled-related protein [Source:HGNC Symbol;Acc:3959]	ENSCAFG00000020595	cfa-mir-199-2 [Source:miRBase;Acc:MI0008124]	ENSCAFG00000023291	tumor necrosis factor (ligand) superfamily, member 9 [Source:HGNC Symbol;Acc:11939]
	ENSCAFG00000025115	Uncharacterized protein [Source:UniProtKB/TrEMBL;Acc:E2QWW6]	ENSCAFG00000020607	cfa-mir-196b [Source:miRBase;Acc:MI0008016]	ENSCAFG00000023326	protocadherin alpha 4 [Source:HGNC Symbol;Acc:8670]
	ENSCAFG00000025515	forkhead box J2 [Source:HGNC Symbol;Acc:24818]	ENSCAFG00000020642	cfa-mir-10 [Source:miRBase;Acc:MI0008161]	ENSCAFG00000023350	Uncharacterized protein [Source:UniProtKB/TrEMBL;Acc:E2RA85]
	ENSCAFG00000025699	cfa-mir-125a [Source:miRBase;Acc:MI0008005]	ENSCAFG00000020957	7SK RNA [Source:RFAM;Acc:RF00100]	ENSCAFG00000023382
	ENSCAFG00000025708	cfa-mir-424 [Source:miRBase;Acc:MI0008169]	ENSCAFG00000021058	U6 spliceosomal RNA [Source:RFAM;Acc:RF00026]	ENSCAFG00000023448	Uncharacterized protein [Source:UniProtKB/TrEMBL;Acc:E2R2X1]
	ENSCAFG00000025727	cfa-mir-99b [Source:miRBase;Acc:MI0008003]	ENSCAFG00000021099	U6 spliceosomal RNA [Source:RFAM;Acc:RF00026]	ENSCAFG00000023512	Uncharacterized protein [Source:UniProtKB/TrEMBL;Acc:F1PE82]
	ENSCAFG00000025737	cfa-mir-219-1 [Source:miRBase;Acc:MI0008007]	ENSCAFG00000021642	U2 spliceosomal RNA [Source:RFAM;Acc:RF00004]	ENSCAFG00000023567	Uncharacterized protein [Source:UniProtKB/TrEMBL;Acc:F1P6R9]
	ENSCAFG00000025962	Small nucleolar RNA SNORA70 [Source:RFAM;Acc:RF00156]	ENSCAFG00000022152	U6 spliceosomal RNA [Source:RFAM;Acc:RF00026]	ENSCAFG00000023632	Uncharacterized protein [Source:UniProtKB/TrEMBL;Acc:F1PRU8]
	ENSCAFG00000026202	U6 spliceosomal RNA [Source:RFAM;Acc:RF00026]	ENSCAFG00000022418	7SK RNA [Source:RFAM;Acc:RF00100]	ENSCAFG00000023677	T-cell surface glycoprotein CD1a precursor [Source:RefSeq peptide;Acc:NP_001122309]
	ENSCAFG00000026448	7SK RNA [Source:RFAM;Acc:RF00100]	ENSCAFG00000022946	5S ribosomal RNA [Source:RFAM;Acc:RF00001]	ENSCAFG00000023777	claudin 15 [Source:HGNC Symbol;Acc:2036]
	ENSCAFG00000026532		ENSCAFG00000023117	Uncharacterized protein [Source:UniProtKB/TrEMBL;Acc:F1PEJ7]	ENSCAFG00000023812	protocadherin beta 15 [Source:HGNC Symbol;Acc:8686]
	ENSCAFG00000026670		ENSCAFG00000023143	S100 calcium binding protein Z [Source:HGNC Symbol;Acc:30367]	ENSCAFG00000023919
	ENSCAFG00000026736	Small Nucleolar RNA SNORD111 [Source:RFAM;Acc:RF00611]	ENSCAFG00000023151	GATA binding protein 6 [Source:HGNC Symbol;Acc:4174]	ENSCAFG00000024001	family with sequence similarity 217, member B [Source:HGNC Symbol;Acc:16170]
	ENSCAFG00000026798	cfa-mir-1838 [Source:miRBase;Acc:MI0008044]	ENSCAFG00000023404	homeobox D9 [Source:HGNC Symbol;Acc:5140]	ENSCAFG00000024112
	ENSCAFG00000026928	5S ribosomal RNA [Source:RFAM;Acc:RF00001]	ENSCAFG00000023540		ENSCAFG00000024246	leucine rich repeat containing 8 family, member D [Source:HGNC Symbol;Acc:16992]
	ENSCAFG00000027097	cfa-mir-371 [Source:miRBase;Acc:MI0007996]	ENSCAFG00000023703	Uncharacterized protein [Source:UniProtKB/TrEMBL;Acc:F1PZ94]	ENSCAFG00000024359	methionyl-tRNA synthetase 2, mitochondrial [Source:HGNC Symbol;Acc:25133]
	ENSCAFG00000027349	U6 spliceosomal RNA [Source:RFAM;Acc:RF00026]	ENSCAFG00000023871	Uncharacterized protein [Source:UniProtKB/TrEMBL;Acc:F1PSW8]	ENSCAFG00000024407	pyroglutamylated RFamide peptide [Source:HGNC Symbol;Acc:29982]
	ENSCAFG00000027425		ENSCAFG00000023901	Uncharacterized protein [Source:UniProtKB/TrEMBL;Acc:F1PMR6]	ENSCAFG00000024551
	ENSCAFG00000027659	7SK RNA [Source:RFAM;Acc:RF00100]	ENSCAFG00000024189	pigment epithelium-derived factor [Source:RefSeq peptide;Acc:NP_001071056]	ENSCAFG00000024618	Uncharacterized protein [Source:UniProtKB/TrEMBL;Acc:F1PZ97]
	ENSCAFG00000027708	Small nucleolar RNA SNORD112 [Source:RFAM;Acc:RF01169]	ENSCAFG00000024246	leucine rich repeat containing 8 family, member D [Source:HGNC Symbol;Acc:16992]	ENSCAFG00000024645	Uncharacterized protein [Source:UniProtKB/TrEMBL;Acc:F1P763]
	ENSCAFG00000027742	U6 spliceosomal RNA [Source:RFAM;Acc:RF00026]	ENSCAFG00000024407	pyroglutamylated RFamide peptide [Source:HGNC Symbol;Acc:29982]	ENSCAFG00000024663	chromosome 17 open reading frame 90 [Source:HGNC Symbol;Acc:27901]
	ENSCAFG00000027882	Nuclear RNase P [Source:RFAM;Acc:RF00009]	ENSCAFG00000024899	Uncharacterized protein [Source:UniProtKB/TrEMBL;Acc:F1PT87]	ENSCAFG00000024666	Uncharacterized protein [Source:UniProtKB/TrEMBL;Acc:F1PI81]
	ENSCAFG00000028103	7SK RNA [Source:RFAM;Acc:RF00100]	ENSCAFG00000024975	glutaredoxin, cysteine rich 1 [Source:HGNC Symbol;Acc:31673]	ENSCAFG00000024785	ankyrin repeat domain 40 [Source:HGNC Symbol;Acc:28233]
	ENSCAFG00000028108		ENSCAFG00000025061	Uncharacterized protein [Source:UniProtKB/TrEMBL;Acc:F1PWD2]	ENSCAFG00000024821
	ENSCAFG00000028128	Small nucleolar RNA SNORD113/SNORD114 family [Source:RFAM;Acc:RF00181]	ENSCAFG00000025125	Uncharacterized protein [Source:UniProtKB/TrEMBL;Acc:F1PT46]	ENSCAFG00000024899	Uncharacterized protein [Source:UniProtKB/TrEMBL;Acc:F1PT87]
			ENSCAFG00000025340	Uncharacterized protein [Source:UniProtKB/TrEMBL;Acc:F1PYG7]	ENSCAFG00000024988	frizzled-related protein [Source:HGNC Symbol;Acc:3959]
			ENSCAFG00000025347	signal peptidase complex subunit 3 [Source:RefSeq peptide;Acc:NP_001003314]	ENSCAFG00000025069	gamma-aminobutyric acid (GABA) A receptor, alpha 2 [Source:HGNC Symbol;Acc:4076]
			ENSCAFG00000025598	HUS1 checkpoint homolog (S. pombe) [Source:HGNC Symbol;Acc:5309]	ENSCAFG00000025206	zinc finger, CCHC domain containing 3 [Source:HGNC Symbol;Acc:16230]
			ENSCAFG00000025692	cfa-mir-196a-1 [Source:miRBase;Acc:MI0010360]	ENSCAFG00000025229	Uncharacterized protein [Source:UniProtKB/TrEMBL;Acc:E2RPB5]
			ENSCAFG00000026126	U12 minor spliceosomal RNA [Source:RFAM;Acc:RF00007]	ENSCAFG00000025236	Uncharacterized protein [Source:UniProtKB/TrEMBL;Acc:E2QVH0]
			ENSCAFG00000026228	U6 spliceosomal RNA [Source:RFAM;Acc:RF00026]	ENSCAFG00000025269
			ENSCAFG00000026490		ENSCAFG00000025347	signal peptidase complex subunit 3 [Source:RefSeq peptide;Acc:NP_001003314]
			ENSCAFG00000026532		ENSCAFG00000025391	Uncharacterized protein [Source:UniProtKB/TrEMBL;Acc:F1Q3U0]
			ENSCAFG00000026931	U6 spliceosomal RNA [Source:RFAM;Acc:RF00026]	ENSCAFG00000025462	dehydrogenase/reductase (SDR family) member 2 [Source:HGNC Symbol;Acc:18349]
			ENSCAFG00000026957	7SK RNA [Source:RFAM;Acc:RF00100]	ENSCAFG00000025524	Uncharacterized protein [Source:UniProtKB/TrEMBL;Acc:F1PK00]
			ENSCAFG00000027020		ENSCAFG00000025632	cfa-mir-16-2 [Source:miRBase;Acc:MI0008084]
			ENSCAFG00000027054		ENSCAFG00000025692	cfa-mir-196a-1 [Source:miRBase;Acc:MI0010360]
			ENSCAFG00000027097	cfa-mir-371 [Source:miRBase;Acc:MI0007996]	ENSCAFG00000025701	cfa-mir-1-1 [Source:miRBase;Acc:MI0008060]
			ENSCAFG00000027133	7SK RNA [Source:RFAM;Acc:RF00100]	ENSCAFG00000025993	U6 spliceosomal RNA [Source:RFAM;Acc:RF00026]
			ENSCAFG00000027453	Small nucleolar RNA SNORD112 [Source:RFAM;Acc:RF01169]	ENSCAFG00000026080	Small nucleolar RNA SNORD52 [Source:RFAM;Acc:RF00276]
			ENSCAFG00000027879	7SK RNA [Source:RFAM;Acc:RF00100]	ENSCAFG00000026112	Small nucleolar RNA SNORD45 [Source:RFAM;Acc:RF00279]
			ENSCAFG00000027882	Nuclear RNase P [Source:RFAM;Acc:RF00009]	ENSCAFG00000026228	U6 spliceosomal RNA [Source:RFAM;Acc:RF00026]
			ENSCAFG00000027902	ncRNA Repressor of NFAT (nuclear factor of activated T cells) [Source:RFAM;Acc:RF00636]	ENSCAFG00000026804
			ENSCAFG00000027985	U6 spliceosomal RNA [Source:RFAM;Acc:RF00026]	ENSCAFG00000026895
			ENSCAFG00000028101	Small nucleolar RNA SNORD103/SNORD85 [Source:RFAM;Acc:RF00188]	ENSCAFG00000026928	5S ribosomal RNA [Source:RFAM;Acc:RF00001]
			ENSCAFG00000028108		ENSCAFG00000027350	U6 spliceosomal RNA [Source:RFAM;Acc:RF00026]
			ENSCAFG00000028255	U6 spliceosomal RNA [Source:RFAM;Acc:RF00026]	ENSCAFG00000027453	Small nucleolar RNA SNORD112 [Source:RFAM;Acc:RF01169]
			ENSCAFG00000028370	U6 spliceosomal RNA [Source:RFAM;Acc:RF00026]	ENSCAFG00000027708	Small nucleolar RNA SNORD112 [Source:RFAM;Acc:RF01169]
					ENSCAFG00000027742	U6 spliceosomal RNA [Source:RFAM;Acc:RF00026]
					ENSCAFG00000027861	U4 spliceosomal RNA [Source:RFAM;Acc:RF00015]
					ENSCAFG00000027868	U6 spliceosomal RNA [Source:RFAM;Acc:RF00026]
					ENSCAFG00000027902	ncRNA Repressor of NFAT (nuclear factor of activated T cells) [Source:RFAM;Acc:RF00636]
					ENSCAFG00000027960	U4 spliceosomal RNA [Source:RFAM;Acc:RF00015]
					ENSCAFG00000027964
					ENSCAFG00000027999	Small nucleolar RNA SNORA76 [Source:RFAM;Acc:RF00598]
					ENSCAFG00000028056
					ENSCAFG00000028071	7SK RNA [Source:RFAM;Acc:RF00100]
					ENSCAFG00000028136
					ENSCAFG00000028194	Small nucleolar RNA U13 [Source:RFAM;Acc:RF01210]
					ENSCAFG00000028243	U2 spliceosomal RNA [Source:RFAM;Acc:RF00004]
					ENSCAFG00000028311	Small nucleolar RNA SNORD112 [Source:RFAM;Acc:RF01169]
					ENSCAFG00000028398	Small nucleolar RNA U13 [Source:RFAM;Acc:RF01210]

## Sheet: Table S10
Table S10. Gene Ontology and KEGG enrichment results of genes with promoter DMR in Astro_origin and CPF100
	Category	Term	Count	P-Value	Genes
GO	GOTERM_BP_ALL	GO:0048513:organ development	7	0.0146401	ENSCAFG00000000788, ENSCAFG00000003406, ENSCAFG00000007539, ENSCAFG00000008597, ENSCAFG00000016779, ENSCAFG00000016363, ENSCAFG00000000958
	GOTERM_BP_ALL	GO:0032502:developmental process	8	0.0163749	ENSCAFG00000000788, ENSCAFG00000003406, ENSCAFG00000007539, ENSCAFG00000008597, ENSCAFG00000016779, ENSCAFG00000016363, ENSCAFG00000000958, ENSCAFG00000024645
	GOTERM_BP_ALL	GO:0048731:system development	7	0.0234396	ENSCAFG00000000788, ENSCAFG00000003406, ENSCAFG00000007539, ENSCAFG00000008597, ENSCAFG00000016779, ENSCAFG00000016363, ENSCAFG00000000958
	GOTERM_BP_ALL	GO:0048856:anatomical structure development	7	0.0300307	ENSCAFG00000000788, ENSCAFG00000003406, ENSCAFG00000007539, ENSCAFG00000008597, ENSCAFG00000016779, ENSCAFG00000016363, ENSCAFG00000000958
	GOTERM_BP_ALL	GO:0007275:multicellular organismal development	7	0.0441586	ENSCAFG00000000788, ENSCAFG00000003406, ENSCAFG00000007539, ENSCAFG00000008597, ENSCAFG00000016779, ENSCAFG00000016363, ENSCAFG00000000958
	GOTERM_BP_ALL	GO:0065009:regulation of molecular function	4	0.0464443	ENSCAFG00000003406, ENSCAFG00000005223, ENSCAFG00000016696, ENSCAFG00000016779
KEGG	KEGG_PATHWAY	cfa04020:Calcium signaling pathway	7	0.0221712	ENSCAFG00000007224, ENSCAFG00000020345, ENSCAFG00000005760, ENSCAFG00000017638, ENSCAFG00000023919, ENSCAFG00000010884, ENSCAFG00000003924

[truncated: 1 more sheets: Table S11]
